# Supplementary material for: Functional relevance for central cornea thickness-associated genetic variants by using integrative analyses
Source: BioData Min. 2018 Aug 15;11:19. doi: 10.1186/s13040-018-0179-3 (PMC6094462; doi:10.1186/s13040-018-0179-3)
Supplement: Supplementary file 1 — Table S1. GWAS reports that included in the current study. (XLSX 39 kb) [file 13040_2018_179_MOESM1_ESM.xlsx]

## Sheet: Table S1
Supplementary Table 1. GWAS reports that included in the current study
Study	Sample size	Population	PMID
Lu.2010	5058	European (from Australia and UK)	20485516
Vitart.2010	2269	European (from Croatia and Scottland)	20719862
Vithana.2011	5080	Asian (from Singapore)	21098505
Cornes.2012	7711	Asian (5030 samples from Vithana.2011, 2681 Chineses)	21984434
Ulmer.2012	1117	European	22661486
Hoehn.2012	5349	European	22814818
Lu.2012	20020	13057 Europeans (3973 samples from Lu.2010 and 2269 samples from Vitart.2010)	23291589
		6963 Asians (6963 samples from Cornes.2012)
Gao.2013 IOVS	1768	Latinos	23493294
Europeans in total	20608
Asians in total	7761
Latinos in total	1768
