# Supplementary material for: Functional relevance for central cornea thickness-associated genetic variants by using integrative analyses
Source: BioData Min. 2018 Aug 15;11:19. doi: 10.1186/s13040-018-0179-3 (PMC6094462; doi:10.1186/s13040-018-0179-3)
Supplement: Supplementary file 2 — Table S2. Summary of integrative annotation scores of CCT associated lead SNPs and variants in strong linkage-disequilibrium (LD) (r2 ≥ 0.8) with the lead SNPs, using CADD, GWAVA and Eigen tools. (XLSX 118 kb) [file 13040_2018_179_MOESM2_ESM.xlsx]

## Sheet: Table S2
Supplementary Table 2: Summary of integrative annotation scores of CCT associated lead SNPs and variants in strong linkage-disequilibrium (LD) (r2 ≥ 0.8) with the lead SNPs, using CADD, GWAVA and Eigen tools.
Proxy Variant	Chr	Position	LD (r²)	Lead SNP	Ref	Alt	CADD	GWAVA	Eigen
rs58577366	16	88289717	0.8	rs9938149	T	C	2.467	0.57	-0.16371
rs28481824	16	88292560	0.8	rs9938149	C	T	0.64	0.34	-0.531684
rs34715091	16	88293176	0.81	rs9938149	A	G	1.932	0.42	-0.474546
rs28445880	16	88293816	0.89	rs9938149	G	T	0.773	0.33	-0.30814
rs28563118	16	88293963	0.82	rs9938149	C	G	3.084	0.4	-0.45451
rs28526212	16	88295596	0.82	rs9938149	G	A	3.137	0.39	-0.371901
rs28378192	16	88296054	0.89	rs9938149	C	T	5.635	0.38	-0.332702
rs12448211	16	88296907	0.91	rs9938149	G	A	2.383	0.44	-0.601425
rs12926024	16	88297703	0.98	rs9938149	T	C	1.309	0.43	-0.624175
rs9934580	16	88297909	0.99	rs9938149	A	G	3.281	0.59	-0.32953
rs9938149	16	88298034	1	rs9938149	C	A	3.929	0.43	0.172757
rs8059298	16	88298873	0.98	rs9938149	T	C	1.123	0.5	-0.0278958
rs11259972	16	88299690	0.98	rs9938149	T	C	1.231	0.49	-0.0728959
rs9922572	16	88300506	0.82	rs9938149	A	C	0.381	0.32	-0.726546
rs12719930	16	88302168	0.81	rs9938149	G	A	2.575	0.48	0.0012271
rs12719931	16	88302170	0.81	rs9938149	C	T	2.226	0.46	-0.0979544
rs8057716	16	88302184	0.81	rs9938149	G	C	0.42	0.54	-0.33123
rs6603048	16	88307315	0.81	rs9938149	T	C	8.672	0.34	0.114633
rs3118516	9	134547946	0.95	rs3132306	G	A	0.363	0.4	-0.741879
rs3118517	9	134548059	0.98	rs3132306	C	T	5.521	0.44	-0.0289419
rs3118518	9	134548237	0.99	rs3132306	G	A	0.655	0.37	-0.384002
rs3132306	9	134548366	1	rs3132306	T	C	3.72	0.28	-0.122469
rs1536482	9	134548682	0.99	rs3132306	G	A	0.394	0.31	-0.495701
rs1536483	9	134548838	0.96	rs3132306	C	T	1.952	0.35	-0.328242
rs3132307	9	134544368	0.99	rs3118515	G	C	0.854	0.47	-0.165391
rs3118515	9	134544468	1	rs3118515	G	A	1.361	0.35	-0.174829
rs3118516	9	134547946	0.95	rs1536482	G	A	0.363	0.4	-0.741879
rs3118517	9	134548059	0.98	rs1536482	C	T	5.521	0.44	-0.0289419
rs3118518	9	134548237	0.98	rs1536482	G	A	0.655	0.37	-0.384002
rs3132306	9	134548366	0.99	rs1536482	T	C	3.72	0.28	-0.122469
rs1536482	9	134548682	1	rs1536482	G	A	0.394	0.31	-0.495701
rs1536483	9	134548838	0.97	rs1536482	C	T	1.952	0.35	-0.328242
rs3118519	9	134549319	0.8	rs1536482	A	G	2.8	0.45	-0.372779
rs3118520	9	134549749	0.8	rs1536482	A	G	1.463	0.42	-0.165204
rs2721043	13	40504531	0.84	rs2721051	C	A	4.99	0.47	0.582068
rs2755238	13	40536133	0.96	rs2721051	T	C	2.397	0.44	-0.180379
rs2721051	13	40536747	1	rs2721051	C	T	11.62	0.58	0.654146
rs2701857	13	40541449	1	rs2721051	A	C	0.17	0.31	-0.334709
rs11616662	13	40545329	0.98	rs2721051	G	A	0.083	0.07	-0.724041
rs80070740	13	40563647	0.83	rs2721051	G	A	4.659	0.57	-0.0144456
rs7185012	16	88260025	0.8	rs12447690	T	A	6.649	0.16	-0.289951
rs12447690	16	88264518	1	rs12447690	C	T	1.73	0.26	0.417147
rs7201034	16	88265099	0.92	rs12447690	A	G	3.183	0.55	0.562029
rs7500824	16	88265885	0.91	rs12447690	A	G	0.894	0.34	0.889562
rs35542380	16	88265987	0.91	rs12447690	G	C	0.394	0.28	0.687633
rs7498219	16	88266504	0.96	rs12447690	C	T	0.602	0.14	0.588005
rs7405095	16	88274219	0.89	rs12447690	A	G	0.751	0.32	-0.584487
rs8059024	16	88280557	0.84	rs12447690	T	C	1.427	0.28	-0.319828
rs11117401	16	88280846	0.89	rs12447690	G	A	1.193	0.27	-0.654843
rs6540220	16	88281909	0.84	rs12447690	G	C	0.66	0.53	-0.293371
rs6693322	1	36099761	0.8	rs96067	T	C	10.78	0.49	1.25662
rs274754	1	36100016	0.86	rs96067	G	A	5.571	0.34	0.8009
rs4652900	1	36100398	0.96	rs96067	A	G	10.11	0.38	1.24492
rs10443886	1	36103923	0.96	rs96067	G	A	0.64	0.13	-0.405029
rs96067	1	36106319	1	rs96067	G	A	0.816	0.27	-0.465432
rs10908289	1	36108011	0.84	rs96067	G	A	5.538	0.41	0.0339645
rs11263853	1	36114047	0.91	rs96067	G	A	0.229	0.24	-0.66333
rs11579904	1	36114380	0.81	rs96067	C	T	0.315	0.42	-0.807489
rs4643535	2	227269093	0.99	rs7606754	G	A	0.759	0.21	-0.349816
rs4608502	2	227269439	0.99	rs7606754	T	C	0.214	0.1	-0.457608
rs7606754	2	227270464	1	rs7606754	A	G	8.841	0.19	0.116743
rs62279162	2	227297564	0.91	rs7606754	T	G	11.04	0.15	-0.0934667
rs62279163	2	227303383	0.92	rs7606754	C	A	2.803	0.43	-0.236831
rs12471801	2	227306610	0.91	rs7606754	A	C	0.687	0.11	-0.158423
rs4305262	2	227309802	0.91	rs7606754	T	A	3.423	0.08	-0.267704
rs57817160	2	227314522	0.92	rs7606754	G	A	16.96	0.69	0.905479
rs59257065	2	227314612	0.91	rs7606754	C	T	15.72	0.64	0.907118
rs10173844	2	227321093	0.83	rs7606754	A	G	0.028	0.07	-0.885282
rs58670479	2	227327757	0.8	rs7606754	G	T	1.483	0.18	-0.127797
rs62279170	2	227332985	0.8	rs7606754	C	G	2.718	0.09	-0.0547137
rs6754433	2	227334057	0.8	rs7606754	A	G	4.585	0.06	-0.0569867
rs62279171	2	227335043	0.8	rs7606754	C	T	0.809	0.07	-0.46095
rs62279174	2	227343126	0.8	rs7606754	T	C	5.388	0.13	0.12335
rs6721179	2	227345783	0.8	rs7606754	A	G	5.301	0.05	0.160754
rs56022659	2	227348082	0.8	rs7606754	G	C	1.963	0.02	-0.334038
rs59419007	2	227350000	0.8	rs7606754	A	G	6.867	0.11	0.423195
rs12478005	2	227355812	0.8	rs7606754	T	C	1.498	0.02	-0.100185
rs7560053	2	227356053	0.8	rs7606754	T	C	6.201	0.03	-0.0426427
rs4675171	2	227360428	0.8	rs7606754	C	T	0.553	0.16	-0.553764
rs7635832	3	172271486	0.82	rs4894535	T	G	1.134	0.23	0.141838
rs6445054	3	172274219	0.89	rs4894535	T	C	6.371	0.29	0.589355
rs6445055	3	172274597	0.89	rs4894535	G	A	2.01	0.2	-0.196088
rs4894535	3	172277815	1	rs4894535	C	T	6.822	0.3	0.363263
rs6800129	3	172278729	0.93	rs4894535	C	G	3.438	0.14	-0.273719
rs4894414	3	172279709	0.93	rs4894535	C	T	5.037	0.14	0.0349188
rs6443469	3	177568667	0.97	rs7620503	T	C	0.761	0.27	-0.361151
rs7627379	3	177569158	0.97	rs7620503	T	G	8.574	0.33	-0.103314
rs937509	3	177569913	0.97	rs7620503	G	A	3.895	0.31	-0.346396
rs6768291	3	177572395	0.98	rs7620503	A	C	9.387	0.31	0.830402
rs2055366	3	177572557	0.97	rs7620503	G	A	1.02	0.39	-0.590358
rs1970860	3	177573165	0.96	rs7620503	T	C	1.502	0.13	-0.66485
rs1970861	3	177573425	0.98	rs7620503	A	G	0.3	0.17	-1.03963
rs4241483	3	177573530	0.98	rs7620503	A	G	1.371	0.19	-0.33253
rs5854759	3	177574641	0.97	rs7620503	A	AC	0.357	NA	NA
rs6806363	3	177576293	0.98	rs7620503	G	A	0.945	0.17	-0.643264
rs13083115	3	177576993	0.89	rs7620503	G	A	1.036	0.19	-0.138633
rs1973469	3	177577305	0.89	rs7620503	A	T	2.56	0.25	-0.0325384
rs2863011	3	177577732	0.89	rs7620503	T	C	2.59	0.23	-0.0303842
rs2133596	3	177577820	0.89	rs7620503	A	G	1.266	0.23	-0.651524
rs11713121	3	177577873	0.89	rs7620503	A	G	0.185	0.22	-0.640372
rs35403806	3	177578475	0.89	rs7620503	C	T	0.769	0.11	-0.470268
rs36018104	3	177578479	0.89	rs7620503	G	C	0.111	0.07	-0.519098
rs57592389	3	177578574	0.83	rs7620503	A	C	0.024	0.11	-1.04264
rs58786527	3	177578575	0.82	rs7620503	A	G	0.406	0.11	-0.549692
rs13062339	3	177578606	0.87	rs7620503	C	T	2.807	0.14	-0.481853
rs13084960	3	177578660	0.88	rs7620503	T	C	0.462	0.19	0.0364751
rs34858531	3	177578766	0.89	rs7620503	AC	A	0.817	NA	NA
rs4857705	3	177579097	0.88	rs7620503	G	T	2.096	0.38	-0.0335401
rs4857706	3	177579168	0.88	rs7620503	T	A	4.892	0.26	-0.378796
rs4857707	3	177579286	0.89	rs7620503	A	G	0.524	0.24	-0.748928
rs4857708	3	177579385	0.89	rs7620503	A	G	4.013	0.21	-0.129922
rs6801659	3	177580004	0.98	rs7620503	C	G	3.311	0.2	-0.177815
rs6801849	3	177580036	0.98	rs7620503	G	A	2.157	0.18	-0.278865
rs1463859	3	177580283	0.98	rs7620503	T	A	7.167	0.17	0.00274456
rs35403480	3	177580283	0.95	rs7620503	T	7-mer	0.989	NA	NA
rs1463858	3	177580339	0.98	rs7620503	C	T	3.086	0.19	-0.0935922
rs1463857	3	177580539	0.98	rs7620503	C	T	0.844	0.23	-0.363329
rs4555562	3	177580775	0.97	rs7620503	G	T	0.314	0.09	-0.613965
rs4257602	3	177580907	0.98	rs7620503	C	A	7.071	0.1	-0.213641
rs4273409	3	177580997	0.98	rs7620503	C	T	4.677	0.09	-0.205385
rs4290846	3	177581146	0.98	rs7620503	T	G	2.861	0.16	-0.591293
rs35168340	3	177581264	0.95	rs7620503	C	T	2.02	0.11	-0.376215
rs34332266	3	177581273	0.93	rs7620503	T	C	1.62	0.13	-0.582992
rs34316712	3	177581277	0.93	rs7620503	C	G	1.571	0.1	-0.591165
rs36102700	3	177581321	0.98	rs7620503	T	C	2.624	0.11	-0.545336
rs35921520	3	177581444	0.98	rs7620503	C	T	4.386	0.16	-0.114206
rs6805429	3	177581481	0.98	rs7620503	C	T	3.765	0.18	-0.255274
rs6781232	3	177581591	0.96	rs7620503	A	T	1.639	0.1	-0.32193
rs6808260	3	177582044	0.98	rs7620503	C	T	2.806	0.14	-0.558197
rs7630147	3	177582603	0.98	rs7620503	A	G	1.15	0.17	-0.315421
rs7610690	3	177582929	0.98	rs7620503	C	G	1.038	0.11	-0.361058
rs7610926	3	177582965	0.97	rs7620503	G	C	0.043	0.09	-0.584614
rs4857709	3	177583167	0.98	rs7620503	G	A	1.746	0.08	-0.526125
rs4857710	3	177583177	0.98	rs7620503	C	T	0.757	0.14	-0.536785
rs4857711	3	177583192	0.95	rs7620503	G	A	1.139	0.1	-0.407051
rs4857712	3	177583228	0.95	rs7620503	G	A	0.328	0.09	-0.584065
rs6763782	3	177583492	0.98	rs7620503	C	T	1.374	0.08	-0.896813
rs2863019	3	177584048	0.86	rs7620503	C	T	0.528	0.08	-0.649119
rs2863018	3	177584123	0.9	rs7620503	T	C	1.236	0.08	-0.81579
rs2133592	3	177584151	0.88	rs7620503	T	C	0.219	0.09	-0.998284
rs2863017	3	177584245	0.97	rs7620503	A	G	2.361	0.07	-0.653374
rs2173608	3	177584550	0.97	rs7620503	T	C	9.658	0.12	-0.0196624
rs6783033	3	177584963	0.97	rs7620503	T	A	12.97	0.11	-0.0627955
rs6770216	3	177585139	0.97	rs7620503	C	A	2.834	0.16	-0.259096
rs2863016	3	177585192	0.97	rs7620503	G	T	3.248	0.09	-0.284229
rs2863015	3	177585391	0.98	rs7620503	C	A	8.399	0.14	-0.162698
rs2863014	3	177585404	0.98	rs7620503	A	C	0.182	0.28	-0.463027
rs2133595	3	177585822	1	rs7620503	G	A	8.536	0.09	0.0984035
rs1875095	3	177585935	1	rs7620503	T	G	16.15	0.16	0.323816
rs1875096	3	177586076	1	rs7620503	C	T	4.451	0.1	-0.02837
rs1875097	3	177586244	1	rs7620503	A	G	16.32	0.22	1.09562
rs7620560	3	177586388	1	rs7620503	G	A	6.852	0.16	0.109392
rs7620503	3	177586510	1	rs7620503	C	T	0.46	0.19	-0.0561737
rs7634809	3	177586880	0.99	rs7620503	T	C	1.423	0.1	-0.792412
rs7645281	3	177587048	0.98	rs7620503	A	G	1.953	0.08	-0.532769
rs7623309	3	177587063	0.95	rs7620503	C	T	0.479	0.12	-0.586937
rs6443474	3	177587336	0.99	rs7620503	T	C	3.344	0.22	0.103194
rs6777561	3	177587410	0.99	rs7620503	G	A	4.049	0.24	0.0345108
rs13077994	3	177587917	0.99	rs7620503	T	G	1.488	0.12	-0.343749
rs4857713	3	177588654	1	rs7620503	T	A	6.589	0.22	-0.0515719
rs4857612	3	177588833	1	rs7620503	G	C	1.64	0.22	-0.173587
rs11350527	3	177588969	0.99	rs7620503	TC	T	1.07	NA	NA
rs7637965	3	177589854	0.99	rs7620503	A	G	0.181	0.31	-0.164851
rs6443476	3	177589907	0.99	rs7620503	C	T	12.07	0.34	0.606177
rs6443477	3	177590145	0.99	rs7620503	A	C	14.6	0.57	1.69947
rs6769466	3	177590226	0.99	rs7620503	G	A	15.53	0.55	1.72437
rs7616679	3	177590698	0.98	rs7620503	C	T	1.07	0.22	-0.44094
rs11708469	3	177590930	0.99	rs7620503	G	T	2.601	0.26	-0.191837
rs6797636	3	177591654	0.99	rs7620503	A	G	5.903	0.47	0.319101
rs13079175	3	177591745	0.99	rs7620503	C	T	4.621	0.49	-0.0251334
rs4857714	3	177592657	0.98	rs7620503	C	T	3.457	0.34	-0.131899
rs4857715	3	177593261	0.98	rs7620503	T	A	7.961	0.27	-0.212527
rs28789690	4	148156748	1	rs3931397	G	A	2.079	0.17	-0.323885
rs3931397	4	148158346	1	rs3931397	G	T	0.851	0.17	0.138855
rs17024437	4	148160657	0.98	rs3931397	G	A	0.029	0.24	-0.525313
rs150377701	4	148161184	0.97	rs3931397	GGTT	G	0.936	NA	NA
rs3846299	4	148162674	1	rs3931397	C	T	2.569	0.34	-0.163165
rs6811001	4	148163090	1	rs3931397	C	T	8.99	0.25	-0.449736
rs6816503	4	148163296	1	rs3931397	G	T	11.72	0.25	0.112813
rs17024443	4	148164928	0.98	rs3931397	G	C	0.938	0.38	0.0767965
rs61757920	4	148165556	0.86	rs3931397	A	C	0.153	0.37	-0.0131337
rs10940028	5	65311495	0.92	rs2307121	T	C	6.777	0.34	0.626945
rs7710950	5	65314147	0.97	rs2307121	T	C	1.852	0.05	-0.299075
rs10056729	5	65318519	0.97	rs2307121	C	A	8.479	0.14	-0.110371
rs55672171	5	65324336	0.99	rs2307121	C	T	1.431	0.08	-0.38165
rs201911075	5	65328671	0.83	rs2307121	A	AT	1.653	NA	NA
rs72760543	5	65328676	0.96	rs2307121	A	T	0.928	0.27	-0.479998
rs2307121	5	65329685	1	rs2307121	C	T	15.53	0.57	1.75715
rs67051312	5	65331319	1	rs2307121	T	C	8.45	0.35	0.622492
rs6862857	5	65334310	1	rs2307121	G	C	13.57	0.58	1.53969
rs12516660	5	65341076	0.99	rs2307121	G	A	1.504	0.16	-0.292137
rs10071507	5	65342512	0.99	rs2307121	T	C	10.18	0.17	-0.0194183
rs72760553	5	65348927	0.99	rs2307121	T	G	4.288	0.21	0.0353113
rs10471654	5	65350270	0.99	rs2307121	G	C	12.72	0.33	0.951448
rs10038927	5	65353689	0.98	rs2307121	A	G	9.817	0.15	0.376361
rs13436243	5	65356668	0.98	rs2307121	T	C	9.742	0.27	0.148015
rs7730040	5	65359659	0.98	rs2307121	A	G	1.014	0.2	-0.30166
rs12520960	5	65370023	0.93	rs2307121	A	C	0.631	0.25	-0.202655
rs148754738	5	65371860	0.92	rs2307121	G	A	1.484	0.09	-0.30569
rs113391921	5	65375743	0.91	rs2307121	C	T	1.256	0.17	-0.235614
rs142433907			0.81		ATAG	A	5.964	NA	NA
rs6910919	6	82071672	0.9	rs1538138	C	T	1.942	0.28	-0.223024
rs9986372	6	82078134	0.93	rs1538138	C	T	1.967	0.15	-0.0694631
rs1538138	6	82084877	1	rs1538138	T	C	1.641	0.36	0.317702
rs7773801	6	82088876	1	rs1538138	A	G	1.577	0.1	-0.234643
rs9353050	6	82089903	0.98	rs1538138	A	G	1.688	0.09	-0.309909
rs6454251	6	82090520	0.97	rs1538138	A	T	0.344	0.1	-0.560006
rs4706932	6	82100037	0.87	rs1538138	T	C	1.331	0.04	-0.524964
rs4718288	7	65844002	0.85	rs11763147	G	A	2.987	0.22	-0.0329383
rs55796207	7	65851344	0.88	rs11763147	G	A	1.434	0.03	-0.774113
rs13237956	7	65853042	0.91	rs11763147	G	A	0.611	0.04	-0.78983
rs11763147	7	65861834	1	rs11763147	A	G	2.479	0.12	-0.58695
rs116823227	7	65866014	0.83	rs11763147	A	G	2.08	0.18	-0.638629
rs6945322	7	65871069	0.95	rs11763147	T	C	0.092	0.35	-0.921049
rs55773927	7	65872915	0.93	rs11763147	T	C	1.54	0.48	-0.193446
rs35850374	7	65892789	0.92	rs11763147	A	G	3.366	0.14	-0.463515
rs7791814	7	65900502	0.88	rs11763147	C	T	1.617	0.21	-0.445153
rs4467826	7	65903721	0.91	rs11763147	A	G	1.879	0.13	-0.662851
rs62470893	7	65909040	0.84	rs11763147	T	C	3.33	0.07	-0.424727
rs7784623	7	65930047	0.88	rs11763147	T	G	6.648	0.07	-0.648298
rs34973832	7	65931217	0.88	rs11763147	A	G	5.402	0.05	-0.533301
rs7809991	7	65941231	0.87	rs11763147	A	G	0.858	0.15	-0.631277
rs6960048	7	65943052	0.87	rs11763147	A	G	2.073	0.17	-0.37481
rs1917563	7	65950660	0.86	rs11763147	A	G	1.465	0.06	-0.125097
rs10807697	7	65951183	0.86	rs11763147	A	G	3.352	0.1	-0.250755
rs3201569	7	65957436	0.8	rs11763147	A	G	1.809	0.49	-0.804716
rs9530	7	65960907	0.84	rs11763147	A	G	0.37	0.66	-1.29041
rs736270	7	65963835	0.84	rs11763147	T	C	1.46	0.04	-0.696265
rs2008188	7	65964026	0.86	rs11763147	G	C	1.109	0.09	-0.073847
rs6954920	7	65966077	0.84	rs11763147	T	C	0.947	0.05	-0.88421
rs6955582	7	65966699	0.85	rs11763147	A	G	0.882	0.05	-0.939054
rs1880556	7	65967557	0.86	rs11763147	T	C	2.751	0.04	-0.359745
rs1880555	7	65967580	0.86	rs11763147	T	C	4.196	0.04	-0.154886
rs7383796	7	65970508	0.84	rs11763147	T	C	2.657	0.16	-0.409531
rs12670952	7	65971979	0.83	rs11763147	T	C	1.32	0.07	-0.640555
rs781143	7	65974892	0.86	rs11763147	G	C	1.411	0.1	0.0937602
rs781144	7	65975357	0.85	rs11763147	C	G	1.012	0.02	-0.668407
rs781145	7	65975383	0.85	rs11763147	A	C	0.003	0.01	-1.57009
rs66552782	7	65986625	0.81	rs11763147	G	A	3.247	0.12	-0.384982
rs2658585	7	65996954	0.82	rs11763147	A	T	1.578	0.07	-0.8241
rs56028712	7	66001578	0.81	rs11763147	C	T	1.088	0.27	-0.364734
rs1723268	7	66008093	0.81	rs11763147	A	C	3.53	0.15	-0.23271
rs1701760	7	66008701	0.81	rs11763147	A	G	1.478	0.2	-0.661157
rs2949690	7	66018255	0.8	rs11763147	C	T	3.706	0.07	-0.318895
rs10807707	7	66849126	0.92	rs4718428	G	A	3.149	0.1	-0.710793
rs12534637	7	66862667	0.94	rs4718428	G	C	0.598	0.21	-0.559416
rs1830070	7	66884684	0.93	rs4718428	T	C	0.035	0.36	-0.876205
rs4718421	7	66885313	0.93	rs4718428	C	T	3.851	0.14	-0.642614
rs6460317	7	66925268	0.92	rs4718428	A	G	2.263	0.1	-0.610761
rs4236209	7	66934264	0.88	rs4718428	A	G	0.165	0.05	-0.772296
rs6971897	7	66947787	0.98	rs4718428	T	A	15.27	0.14	0.0802649
rs4718428	7	66956459	1	rs4718428	T	G	1.829	0.67	-0.362932
rs868961	7	66972221	0.93	rs4718428	G	T	1.052	0.22	-0.539193
rs36052788	9	13534995	0.88	rs1324183	A	G	7.566	0.02	-0.119305
rs12002959	9	13536084	0.88	rs1324183	G	A	0.802	0.04	-0.584486
rs12003602	9	13537769	0.84	rs1324183	G	A	14.84	0.2	0.655571
rs13296965	9	13543647	0.89	rs1324183	C	T	8.205	0.29	0.955044
rs67878159	9	13544780	0.89	rs1324183	A	G	2.539	0.09	-0.197115
rs144014498			0.89	rs1324183	TCAAA	T	2.26	NA	NA
rs12686335	9	13546791	0.91	rs1324183	C	A	2.802	0.12	-0.0498482
rs10491754	9	13548061	0.92	rs1324183	C	A	2.062	0.22	-0.106997
rs1324175	9	13549156	0.93	rs1324183	C	T	1.763	0.21	-0.335913
rs2224860	9	13550070	0.91	rs1324183	C	A	0.59	0.15	-0.571893
rs977580	9	13550542	0.92	rs1324183	A	G	3.116	0.12	-0.0983443
rs7855460	9	13551274	0.89	rs1324183	C	T	6.278	0.09	-0.220068
rs13294011	9	13555075	0.9	rs1324183	G	A	0.78	0.24	-0.15385
rs1556575	9	13555514	0.92	rs1324183	G	A	3.778	0.23	0.177183
rs11999938	9	13555913	0.92	rs1324183	G	T	1.232	0.18	0.0564328
rs1324182	9	13557421	1	rs1324183	C	T	7.5	0.23	0.170756
rs1324183	9	13557492	1	rs1324183	A	C	1.201	0.16	-0.0297432
rs7851523	9	13557505	0.97	rs1324183	G	T	0.881	0.24	-0.262113
rs1324184	9	13557522	0.97	rs1324183	A	C	9.591	0.18	0.429761
rs7851457	9	13557656	0.95	rs1324183	C	A	2.917	0.2	-0.0522737
rs1324185	9	13557666	0.99	rs1324183	G	A	3.458	0.15	0.0804995
rs7851770	9	13557748	0.98	rs1324183	G	T	10.25	0.17	0.312089
rs4579618	9	13557887	0.97	rs1324183	C	T	7.006	0.32	0.00841355
rs1831902	9	13558318	0.94	rs1324183	C	T	5.717	0.14	-0.29594
rs13291445	9	13558379	0.98	rs1324183	G	A	0.222	0.06	-0.546785
rs12686184	9	13558456	0.97	rs1324183	A	G	0.766	0.06	-0.508221
rs1831904	9	13558523	0.98	rs1324183	G	A	1.193	0.15	-0.305766
rs66720556	9	13559718	0.95	rs1324183	T	A	1.54	0.23	-0.151101
rs10491756	9	13559822	0.95	rs1324183	G	T	0.593	0.22	-0.0332868
rs12004620	9	13562147	0.94	rs1324183	A	C	0.306	0.09	-0.317934
rs66592246	9	13563514	0.95	rs1324183	G	T	0.795	0.15	-0.389684
rs13290289	9	13563661	0.95	rs1324183	G	T	0.669	0.1	-0.26085
rs35870971	9	13565084	0.97	rs1324183	TA	T	6.044	NA	NA
rs200804561	9	13565086	0.84	rs1324183	AAT	A	0.41	NA	NA
rs34944131	9	13565223	0.97	rs1324183	G	T	0.084	0.13	-0.438759
rs147892492	9	13565429	0.97	rs1324183	A	C	1.944	0.08	-0.30602
rs60613246	9	13565697	0.93	rs1324183	C	G	0.456	0.17	-0.247383
rs34416482	9	13565966	0.93	rs1324183	G	T	0.246	0.19	-0.26123
rs34074476	9	13566457	0.93	rs1324183	G	A	13.02	0.21	0.125539
rs61183216	9	13566853	0.93	rs1324183	C	T	2.057	0.17	-0.46148
rs12684945	9	13566988	0.93	rs1324183	G	A	0.71	0.14	-0.904885
rs12683079	9	13567070	0.91	rs1324183	A	C	0.825	0.05	-0.813973
rs12685155	9	13567094	0.91	rs1324183	G	A	0.858	0.03	-0.451169
rs12685187	9	13567441	0.93	rs1324183	G	A	3.372	0.2	0.0234963
rs34813744	9	13567823	0.9	rs1324183	C	T	4.126	0.45	0.207408
rs35638627	9	13567946	0.9	rs1324183	A	G	3.9	0.46	0.043433
rs35641278	9	13567985	0.88	rs1324183	G	A	0.71	0.42	-0.187573
rs35846464	9	13568185	0.9	rs1324183	A	G	2.554	0.44	0.0063723
rs34759288	9	13570463	0.84	rs1324183	G	C	0.011	0.31	0.656569
rs7039165	9	110887182	0.84	rs1007000	A	G	4.398	0.47	0.558535
rs4556147	9	110888881	0.89	rs1007000	A	T	7.264	0.17	0.016608
rs7037351	9	110889800	0.91	rs1007000	T	C	0.976	0.26	-0.409437
rs10759473	9	110891790	0.91	rs1007000	C	T	6.878	0.29	-0.13877
rs10817104	9	110892198	0.92	rs1007000	C	T	7.788	0.33	0.0309998
rs10817105	9	110892293	0.92	rs1007000	A	G	3.545	0.3	-0.361725
rs10817106	9	110892374	0.91	rs1007000	G	C	0.16	0.34	-0.684358
rs10980620	9	110893008	0.99	rs1007000	C	G	6.137	0.2	0.110065
rs10817107	9	110893890	0.98	rs1007000	C	A	2.057	0.25	-0.587522
rs1326892	9	110894585	0.99	rs1007000	T	A	6.364	0.31	-0.0661079
rs12236346	9	110895421	0.98	rs1007000	C	T	3.618	0.26	-0.169807
rs72764214	9	110895682	0.99	rs1007000	G	A	0.407	0.32	-0.531818
rs141365847	9	110895836	0.99	rs1007000	11-mer	C	14.03	NA	NA
rs72764216	9	110895941	0.99	rs1007000	G	A	3.916	0.29	-0.104999
rs10817108	9	110896391	0.99	rs1007000	G	A	6.542	0.34	-0.0284332
rs1977415	9	110896910	0.99	rs1007000	C	T	4.48	0.08	-0.378224
rs10980623	9	110898257	0.99	rs1007000	A	G	0.885	0.27	-0.269122
rs10980624	9	110899248	0.99	rs1007000	C	A	2.202	0.21	-0.370051
rs4978966	9	110900094	0.97	rs1007000	C	T	1.063	0.19	-0.302056
rs1007000	9	110900401	1	rs1007000	C	T	4.536	0.17	-0.0234563
rs7873106	9	110901031	0.99	rs1007000	A	C	12.3	0.31	1.13437
rs72764225	9	110901905	0.99	rs1007000	A	C	1.781	0.15	-0.29517
rs2182578	9	110902710	0.99	rs1007000	G	A	0.118	0.06	-0.525865
rs1409684	9	110902974	0.98	rs1007000	C	T	3.477	0.09	-0.302829
rs1409682	9	110903139	0.98	rs1007000	G	A	5.413	0.07	-0.291695
rs10980628	9	110909123	0.98	rs1007000	T	C	6.952	0.09	-0.189009
rs10817109	9	110910033	0.96	rs1007000	G	A	2.68	0.16	-0.299922
rs10759474	9	110910525	0.96	rs1007000	G	A	5.476	0.11	-0.235996
rs72748146	9	110914789	0.95	rs1007000	A	G	2.727	0.17	-0.198751
rs72748148	9	110914961	0.95	rs1007000	G	A	2.678	0.18	-0.090242
rs72748150	9	110915128	0.95	rs1007000	G	A	2.066	0.16	-0.277062
rs55705257	9	110915147	0.95	rs1007000	T	C	8.424	0.18	-0.0574482
rs56302512	9	110915475	0.95	rs1007000	G	A	1.19	0.02	-0.41844
rs7854299	9	134665688	0.97	rs7044529	A	G	3.024	0.24	-0.292384
rs58681734	9	134666044	0.97	rs7044529	G	A	1.488	0.07	-0.631709
rs58811417	9	134666334	0.97	rs7044529	G	T	0.489	0.06	-0.480445
rs72451336	9	134666387	0.97	rs7044529	CCTT	C	3.72	NA	NA
rs6537937	9	134667465	0.96	rs7044529	A	G	3.436	0.22	-0.258487
rs6537938	9	134667477	0.97	rs7044529	G	A	0.942	0.27	-0.379146
rs6537939	9	134667520	0.97	rs7044529	C	T	1.927	0.2	-0.245268
rs6537940	9	134667539	0.97	rs7044529	C	T	2.054	0.19	-0.232257
rs6537941	9	134667571	0.97	rs7044529	C	A	12.05	0.18	0.0440206
rs6537942	9	134667710	0.97	rs7044529	A	G	0.526	0.19	-0.29963
rs7032486	9	134667927	0.97	rs7044529	C	T	4.96	0.18	-0.253298
rs7032489	9	134667929	0.97	rs7044529	C	G	3.186	0.16	-0.161588
rs7042369	9	134667941	0.97	rs7044529	T	G	2.962	0.15	-0.636504
rs12000599	9	134668498	0.97	rs7044529	C	A	8.871	0.2	0.0771325
rs138089212	9	134668575	0.97	rs7044529	CATCT	C	2.445	NA	NA
rs78786052	9	134668853	0.97	rs7044529	T	A	2.121	0.08	-0.710287
rs80276821	9	134668950	0.92	rs7044529	C	T	1.063	0.08	-0.256119
rs76777016	9	134669036	0.97	rs7044529	T	C	1.541	0.08	-0.384444
rs111442762	9	134671100	0.99	rs7044529	AT	A	1.047	NA	NA
rs73665731	9	134672231	0.99	rs7044529	A	G	2.711	0.24	0.0665308
rs12003552	9	134672573	0.99	rs7044529	A	T	1.864	0.26	0.0282427
rs6537943	9	134673486	0.99	rs7044529	A	G	3.328	0.12	-0.624224
rs7855673	9	134675045	0.99	rs7044529	G	A	0.757	0.18	-0.696489
rs7044529	9	134676205	1	rs7044529	C	T	2.816	0.23	-0.324558
rs75561734	9	134676214	0.8	rs7044529	A	G	2.86	0.23	-0.126196
rs79161305	9	134676290	0.8	rs7044529	G	C	0.471	0.21	-0.150434
rs10821953	10	62069120	0.95	rs7090871	T	A	11.34	0.31	0.423911
rs7090871	10	62070527	1	rs7090871	T	C	2.665	0.17	0.0236703
rs10821954	10	62071225	0.99	rs7090871	G	A	0.873	0.12	-0.436637
rs12773075	10	62071742	0.99	rs7090871	T	G	6.447	0.18	0.0894226
rs35809595	10	62072169	0.99	rs7090871	G	A	10.15	0.15	0.0792019
rs12778514	10	62072520	1	rs7090871	G	A	4.851	0.2	0.0350351
rs3740354	10	62073104	1	rs7090871	T	G	5.992	0.27	0.248218
rs3740353	10	62073139	1	rs7090871	G	A	6.045	0.22	0.168319
rs9633555	10	62074289	1	rs7090871	C	T	0.159	0.4	0.624117
rs9633556	10	62075094	1	rs7090871	C	G	6.653	0.13	0.284762
rs9633557	10	62075256	1	rs7090871	C	A	6.088	0.12	0.107564
rs9633534	10	62075434	1	rs7090871	G	A	5.984	0.17	-0.0206473
rs3740352	10	62075933	1	rs7090871	A	G	3.082	0.23	0.26651
rs200079818	10	62075933	0.99	rs7090871	AG	A	4.747	NA	NA
rs9633535	10	62076329	0.99	rs7090871	C	T	2.081	0.1	-0.443705
rs2393730	10	62077247	0.98	rs7090871	G	A	11.93	0.32	1.82093
rs2393729	10	62077257	0.98	rs7090871	C	T	13.08	0.41	2.0524
rs2393728	10	62077496	0.98	rs7090871	G	A	14.56	0.32	1.40327
rs5785510	10	62077530	0.92	rs7090871	CA	C	0.044	NA	NA
rs11310983	10	62079280	0.96	rs7090871	CA	C	7.465	NA	NA
rs4948502	10	62079658	0.96	rs7090871	T	C	3.64	0.28	0.115375
rs10821955	10	62080928	0.97	rs7090871	T	G	3.025	0.22	-0.280152
rs4948296	10	62081371	0.96	rs7090871	G	A	5.676	0.48	1.44104
rs317521	11	111019824	0.9	rs4938174	T	G	4.129	0.28	NA
rs160826	11	111020330	0.9	rs4938174	A	G	18.13	0.32	NA
rs317525	11	111022239	0.9	rs4938174	A	G	0.718	0.09	NA
rs397539	11	111033044	0.91	rs4938174	C	T	10.94	0.04	NA
rs34217969	11	111037303	0.9	rs4938174	TC	T	0.493	NA	NA
rs317514	11	111041213	0.92	rs4938174	T	C	1.637	0.13	NA
rs4938174	11	111042516	1	rs4938174	G	A	5.001	0.22	NA
rs7943048	11	111045265	0.96	rs4938174	A	C	2.503	0.26	NA
rs113347843	11	111052161	0.87	rs4938174	G	T	1.153	0.06	NA
rs1564892	12	104051964	1	rs1564892	A	G	5.722	0.24	-0.495678
rs9510275	13	22653275	0.86	rs1034200	T	A	19.61	0.24	1.02858
rs2334946	13	22653921	0.99	rs1034200	T	C	3.867	0.2	-0.0400997
rs7327928	13	22654175	0.87	rs1034200	C	T	1.84	0.18	-0.0442599
rs1034200	13	22654552	1	rs1034200	C	A	1.475	0.11	-0.347725
rs7317203	13	22655257	0.99	rs1034200	T	A	5.204	0.18	-0.260662
rs9552677	13	22655456	0.99	rs1034200	C	T	14.43	0.22	0.581331
rs1034198	13	22655612	0.99	rs1034200	G	A	10.8	0.19	0.665835
rs1034197	13	22655715	0.99	rs1034200	A	G	4.1	0.13	-0.169829
rs9552680	13	22661146	0.82	rs1034200	C	T	1.914	0.05	-0.526908
rs9550855	13	22662653	0.92	rs1034200	G	A	3.259	0.05	-0.649927
rs62014488	15	29872846	0.86	rs785422	A	G	5.512	0.26	0.00979044
rs62014489	15	29879676	0.9	rs785422	G	A	2.33	0.31	-0.208143
rs62014490	15	29880499	0.9	rs785422	T	C	0.325	0.18	-0.4527
rs711357	15	29881219	1	rs785422	C	T	2.631	0.17	-0.34421
rs711356	15	29881233	1	rs785422	T	C	0.698	0.19	-0.166708
rs785422	15	29881682	1	rs785422	C	T	1.799	0.26	-0.22395
rs785424	15	29886341	1	rs785422	A	T	9.606	0.13	0.249797
rs785429	15	29896029	0.97	rs785422	C	T	0.771	0.09	-0.523809
rs1085231	15	29897056	0.97	rs785422	C	A	3.522	0.03	-0.358096
rs785431	15	29897842	0.97	rs785422	A	G	1.69	0.05	-0.378398
rs785432	15	29900487	0.95	rs785422	T	A	7.985	0.15	-0.343786
rs785434	15	29902468	0.97	rs785422	G	A	2.807	0.12	-0.256875
rs785435	15	29902836	0.97	rs785422	C	T	4.21	0.12	-0.339564
rs785436	15	29903151	0.97	rs785422	C	T	1.614	0.33	-0.319087
rs785420	15	29903913	0.97	rs785422	A	T	9.885	0.37	0.394179
rs2461738	15	29907333	0.87	rs785422	T	C	0.157	0.09	-0.711819
rs11638064	15	67167671	0.82	rs12913547	G	A	5.344	0.38	-0.0925328
rs7165382	15	67169660	0.82	rs12913547	C	G	2.174	0.13	-0.296435
rs34708051	15	67172207	0.87	rs12913547	C	T	6.287	0.15	-0.0532561
rs1866320	15	67172982	0.88	rs12913547	G	T	0.374	0.07	-0.30916
rs12912010	15	67174805	1	rs12913547	G	T	0.232	0.12	-0.120424
rs12912045	15	67174959	1	rs12913547	C	T	8.362	0.27	0.573216
rs12913547	15	67175169	1	rs12913547	T	C	5.929	0.34	0.364915
rs12593138	15	85273969	0.81	rs6496932	G	T	0.83	0.15	-0.19405
rs2003294	15	85274141	0.85	rs6496932	A	G	7.122	0.38	-0.234411
rs4843037	15	85274674	0.86	rs6496932	C	T	0.617	0.07	-0.654621
rs11074061	15	85274962	0.86	rs6496932	C	G	9.41	0.12	-0.0926629
rs4842870	15	85277568	0.88	rs6496932	T	C	2.273	0.08	-0.366239
rs7403354	15	85277624	0.88	rs6496932	C	T	0.289	0.06	-0.761038
rs34896088	15	85278393	0.9	rs6496932	A	C	10.6	0.05	-0.0376258
rs11638110	15	85279653	1	rs6496932	A	G	0.768	0.13	-0.563018
rs12594979	15	85280915	1	rs6496932	C	G	2.187	0.04	-0.355485
rs35156762	15	85281243	0.98	rs6496932	C	A	0.825	0.4	-0.605042
rs34434405	15	85281437	1	rs6496932	G	T	1.83	0.06	-0.571759
rs35796484	15	85282019	1	rs6496932	C	T	6.563	0.15	-0.22324
rs6496932	15	85282336	1	rs6496932	C	A	0.432	0.31	-0.638172
rs199985020	15	85282513	0.94	rs6496932	AAGG	A	1.414	NA	NA
rs35252658	15	85282514	0.94	rs6496932	AGG	A	1.5	NA	NA
rs4842871	15	85283248	0.99	rs6496932	A	G	0.563	0.1	-1.06416
rs12917518	15	85284018	0.96	rs6496932	C	T	3.307	0.27	-0.509796
rs28374025	15	85284107	1	rs6496932	A	G	5.048	0.29	0.186187
rs3964206	15	85284368	1	rs6496932	A	T	8.263	0.11	0.261302
rs2002642	15	85284513	1	rs6496932	T	C	0.161	0.22	-0.374945
rs4842872	15	85284825	1	rs6496932	C	T	10.39	0.23	0.255141
rs12917495	15	85286330	0.98	rs6496932	G	A	0.177	0.17	-0.652286
rs35772171	15	85290065	0.98	rs6496932	CA	C	6.219	NA	NA
rs4843040	15	85295405	0.81	rs6496932	C	T	1.544	0.21	-0.359794
rs5814189	15	85297821	0.82	rs6496932	TC	T	3.259	NA	NA
rs4843045	15	85305857	0.84	rs6496932	A	T	1.622	0.07	-0.364743
rs12441698	15	85310470	0.83	rs6496932	G	A	4.617	0.06	-0.285724
rs12439958	15	85310499	0.83	rs6496932	T	C	11.4	0.05	0.0931341
rs114899074	15	85310897	0.83	rs6496932	A	C	2.013	0.04	-0.286333
rs12442399	15	85311619	0.83	rs6496932	T	A	6.895	0.06	-0.242056
rs8038403	15	85313364	0.83	rs6496932	G	T	7.713	0.28	-0.0456113
rs11637361	15	85313875	0.94	rs6496932	C	A	1.713	0.11	-0.369553
rs2063442	15	85314813	0.83	rs6496932	T	C	2.467	0.36	-0.0311239
rs4843047	15	85316545	0.83	rs6496932	G	A	10.22	0.43	0.673931
rs56909106	15	85320817	0.81	rs6496932	A	C	11.13	0.12	0.295994
rs4842874	15	85323464	0.85	rs6496932	A	G	1.862	0.1	-0.111221
rs56306166	15	85326848	0.83	rs6496932	G	A	1.124	0.24	-0.20515
rs10163187	15	85327287	0.83	rs6496932	C	T	2.016	0.18	-0.182151
rs10163035	15	85329038	0.83	rs6496932	A	G	3.764	0.26	-0.258121
rs6497006	15	85330306	0.83	rs6496932	T	C	5.98	0.42	0.550477
rs4843049	15	85331141	0.87	rs6496932	G	A	3.41	0.47	0.0870111
rs5814193	15	85337417	0.81	rs6496932	CA	C	19.49	NA	NA
rs10580274	15	85337806	0.8	rs6496932	CTCTA	C	14.46	NA	NA
rs67928464	15	85338535	0.81	rs6496932	C	G	2.726	0.44	-0.0587504
rs28431864	15	85338602	0.81	rs6496932	G	A	0.149	0.21	-1.01259
rs74024818	15	85339299	0.85	rs6496932	G	C	2.048	0.29	-0.188657
rs12592350	15	85343202	0.83	rs6496932	G	C	0.21	0.26	-0.317974
rs10520600	15	85365171	0.81	rs6496932	A	G	3.442	0.19	-0.0882008
rs930847	15	101018357	1	rs930847	G	T	9.653	0.22	0.180373
rs8036083	15	101227617	0.8	rs752092	T	G	1.366	0.07	-0.517435
rs7171515	15	101229413	0.8	rs752092	C	T	1.278	0.04	-0.551207
rs8043243	15	101231248	0.8	rs752092	C	T	3.023	0.09	-0.1835
rs8037024	15	101236617	0.95	rs752092	T	C	2.267	0.03	-0.642788
rs8032820	15	101236985	0.95	rs752092	C	T	1.91	0.01	-0.673773
rs8033360	15	101238505	0.99	rs752092	C	A	3.406	0.12	-0.203471
rs752092	15	101241729	1	rs752092	A	G	1.108	0.14	-0.334275
rs7182945	15	101244018	0.99	rs752092	C	T	4.937	0.13	-0.210519
rs11247277	15	101244459	0.99	rs752092	A	G	0.61	0.2	-0.250015
rs11636578	15	101247764	0.95	rs752092	T	C	1.974	0.1	-0.163599
rs28498458	15	101248839	0.87	rs752092	C	T	0.211	0.11	-1.07307
rs8025126	15	101249362	0.9	rs752092	C	T	3.837	0.19	-0.0849617
rs8032007	15	101250612	0.9	rs752092	A	G	5.649	0.28	0.96334
rs2323457	17	14650873	0.99	rs12940030	C	A	3.757	0.15	-0.0469997
rs2016943	17	14652618	0.99	rs12940030	G	T	0.323	0.07	-0.351169
rs9906577	17	14654822	0.99	rs12940030	G	A	0.068	0.01	-0.710313
rs9908607	17	14655123	0.99	rs12940030	T	G	0.803	0.06	-0.174032
rs12936630	17	14656056	1	rs12940030	C	T	2.501	0.02	-0.825556
rs12602267	17	14656613	1	rs12940030	A	G	0.66	0.01	-0.583394
rs12602281	17	14656643	1	rs12940030	C	T	1.637	0.02	-0.614626
rs2323459	17	14656802	1	rs12940030	A	G	5.802	0.02	-0.439031
rs12946988	17	14657205	1	rs12940030	C	T	1.819	0.04	-0.74162
rs12949542	17	14657349	1	rs12940030	T	G	3.892	0.04	-0.514976
rs12947853	17	14657362	1	rs12940030	G	C	0.404	0.02	-0.718312
rs60822993	17	14657514	1	rs12940030	T	G	4.383	0.07	-0.460177
rs12940030	17	14657699	1	rs12940030	T	C	4.606	0.04	-0.40336
rs12940335	17	14657829	1	rs12940030	T	C	2.249	0.08	-0.243986
rs12938222	17	14657896	1	rs12940030	A	G	0.524	0.07	-0.748794
rs8068132	17	14658153	1	rs12940030	A	G	1.367	0.03	-0.719415
rs8068877	17	14658360	0.98	rs12940030	G	T	0.069	0.01	-0.689522
rs8068481	17	14658381	0.97	rs12940030	A	G	2.228	0.03	-0.802036
rs8069803	17	14658426	0.98	rs12940030	T	C	0.476	0.21	-0.57127
rs5020064	17	14658462	0.98	rs12940030	G	A	0.451	0.1	-0.492306
rs138843347	17	14658488	0.97	rs12940030	C	CTTG	2.146	NA	NA
rs5020065	17	14658494	0.93	rs12940030	C	T	0.597	0.09	-0.788142
rs5020066	17	14658531	0.99	rs12940030	A	C	5.028	0.13	-0.162296
rs5020067	17	14658604	0.99	rs12940030	G	A	0.828	0.12	-0.263616
rs5020068	17	14658617	0.98	rs12940030	T	A	3.974	0.13	-0.550091
rs5020069	17	14658794	0.99	rs12940030	C	T	0.272	0.06	-0.860955
rs9914478	17	14658831	0.97	rs12940030	T	C	0.772	0.09	-0.550691
rs9914512	17	14658873	0.99	rs12940030	T	C	0.672	0.11	-0.528031
rs1558268	17	14658912	0.99	rs12940030	C	T	0.624	0.09	-0.651535
rs1558271	17	14659307	0.99	rs12940030	T	C	0.197	0.06	-0.870611
rs1558272	17	14659326	0.98	rs12940030	G	T	0.113	0.06	-0.834309
rs9914043	17	14659437	0.99	rs12940030	A	G	1.052	0.07	-0.286052
rs12950586	17	14659582	0.91	rs12940030	C	T	2.04	0.1	-0.875258
rs12950339	17	14659583	0.91	rs12940030	A	G	0.793	0.08	-0.550448
rs12950593	17	14659594	0.98	rs12940030	C	G	0.298	0.01	-0.805224
rs12951138	17	14659619	0.98	rs12940030	G	C	0.107	0.03	-0.484283
rs12951163	17	14659656	0.98	rs12940030	G	A	2.038	0.05	-0.687646
rs12940762	17	14659773	1	rs12940030	G	C	0.056	0.09	-0.486658
rs12940763	17	14659775	1	rs12940030	G	A	0.477	0.09	-0.838814
rs71150203	17	14659841	0.93	rs12940030	AAAT	A	1.593	NA	NA
rs200873313	17	14659861	1	rs12940030	C	CCCTA	2.073	NA	NA
rs12449673	17	14660117	1	rs12940030	A	G	0.133	0.12	-0.958679
rs12449722	17	14660185	1	rs12940030	G	T	0.506	0.04	-0.33588
rs2191196	17	14660287	1	rs12940030	C	T	1.252	0.06	-0.80162
rs2215309	17	14660696	0.85	rs12940030	G	A	4.413	0.05	-0.0899835
rs4605202	17	14660753	1	rs12940030	G	C	0.085	0.04	-0.335799
rs9900619	17	14660800	1	rs12940030	A	G	1.24	0.07	-0.216739
rs9900807	17	14660826	0.99	rs12940030	C	T	1.231	0.08	-0.25784
rs9902432	17	14660831	1	rs12940030	T	G	1.595	0.07	-0.151686
rs10666211	17	14661234	0.99	rs12940030	C	CAT	0.954	NA	NA
rs35358511	17	14661240	1	rs12940030	G	A	2.915	0.21	-0.326774
rs4792534	17	14661532	1	rs12940030	A	G	1.094	0.09	-0.308561
rs4792535	17	14661813	1	rs12940030	C	T	2.256	0.11	-0.494082
rs201850851	17	14661971	1	rs12940030	T	TA	1.053	NA	NA
rs11405046	17	14661974	1	rs12940030	A	AG	0.19	NA	NA
rs1014375	17	14662707	0.96	rs12940030	C	G	0.629	0.13	-0.323628
rs200696166	17	14662885	0.93	rs12940030	GAT	G	0.471	NA	NA
rs1963324	17	14663075	0.99	rs12940030	G	A	0.902	0.02	-0.58896
rs1963325	17	14663078	0.99	rs12940030	A	G	2.145	0.04	-0.550839
rs9303111	17	14663407	0.93	rs12940030	A	C	1.315	0.02	-0.571011
rs1963326	17	14663437	0.92	rs12940030	G	A	0.48	0.02	-0.526332
rs9892098	17	14663513	0.95	rs12940030	T	C	0.313	0.07	-0.886601
rs9891019	17	14663581	0.99	rs12940030	G	T	0.222	0.03	-0.397297
rs9898082	17	14663682	0.99	rs12940030	T	C	0.957	0.32	-0.211825
rs8080998	17	14664234	0.99	rs12940030	A	C	1.776	0.23	0.230608
rs200123268	17	14664405	0.92	rs12940030	A	ACT	7.221	NA	NA
rs12450156	17	14664406	0.88	rs12940030	T	C	9.777	0.33	0.376133
rs12452389	17	14664407	0.88	rs12940030	G	T	7.325	0.19	-0.0162643
rs7209320	17	14676803	0.95	rs12940030	T	C	1.115	0.05	-0.350442
rs12937799	17	14679409	0.88	rs12940030	A	C,G,T	0.384	0.1	-0.2761
rs2755237	13	40535292	1	rs2755237	A	C	8.202	0.27	0.39839
rs908839	9	136962187	0.99	rs11145951	C	G	0.305	0.45	-0.485911
rs885070	9	136962358	0.81	rs11145951	A	G	3.689	0.34	-0.255532
rs11145948	9	136963460	0.97	rs11145951	G	A	2.694	0.4	0.0967858
rs11145949	9	136963506	0.99	rs11145951	A	G	4.037	0.4	-0.0386458
rs4542025	9	136964382	0.91	rs11145951	A	G	1.33	0.58	0.587857
rs13292961	9	136964414	0.92	rs11145951	A	G	1.195	0.59	0.372267
rs13289286	9	136964428	0.93	rs11145951	G	T	2.336	0.57	0.555974
rs7040970	9	136964561	0.99	rs11145951	T	C	0.175	0.56	-0.0746395
rs12379667	9	136965502	0.93	rs11145951	C	T	0.412	0.33	-0.181053
rs7868669	9	136965648	0.93	rs11145951	A	G	1.505	0.38	-0.659198
rs11145951	9	136965812	1	rs11145951	T	C	1.257	0.37	-0.641688
rs7019538	9	136967018	0.9	rs11145951	T	C	0.737	0.21	-0.818312
rs11145954	9	136968446	0.94	rs11145951	C	T	3.864	0.38	-0.532086
rs908829	9	136969280	0.93	rs11145951	G	C	0.355	0.54	-0.0266793
rs2386136	9	136969889	0.9	rs11145951	A	G	0.001	0.3	-1.465
rs11790360	9	136971795	0.85	rs11145951	T	G	0.063	0.42	-1.26776
rs116774077	2	218441974	0.88	rs10189064	T	C	NA	0.09	-0.363586
rs10189064	2	218462777	1	rs10189064	G	A	3.84	0.16	-0.0468474
rs3749260	3	98532018	1	rs3749260	C	A	NA	0.61	0.770936
rs9838430	3	156753924	0.99	rs9822953	T	C	NA	0.1	0.0522092
rs9822953	3	156754282	1	rs9822953	C	T	NA	0.14	-0.252192
rs13067180	3	156756633	0.99	rs9822953	T	A	7.033	0.2	-0.633384
rs10434530	5	65080521	0.93	rs1117707	T	C	NA	0.26	0.16939
rs10065275	5	65084526	0.95	rs1117707	C	T	NA	0.24	-0.386148
rs1117707	5	65093838	1	rs1117707	A	G	5.977	0.19	-0.917597
rs2034809	15	101015194	1	rs2034809	G	A	NA	0.25	-1.09404
rs8059024	16	88280557	0.83	rs6540223	T	C	1.427	0.28	-0.319828
rs6540220	16	88281909	0.83	rs6540223	G	C	0.66	0.53	-0.293371
rs7198116	16	88285042	0.97	rs6540223	T	C	NA	0.42	-0.753134
rs12711488	16	88285815	0.98	rs6540223	C	G	NA	0.48	-0.475976
rs7498700	16	88287014	0.99	rs6540223	T	C	NA	0.16	-0.37458
rs7501109	16	88287256	0.98	rs6540223	G	C	0.558	0.19	-0.523788
rs7501402	16	88287305	0.92	rs6540223	A	T	NA	0.2	-0.160489
rs7403826	16	88287561	0.92	rs6540223	A	T	NA	0.23	0.390219
rs6540223	16	88287830	1	rs6540223	C	T	2.079	0.16	0.0111487
rs143485188	16	88289230	0.85	rs6540223	G	GATA	0.475	NA	NA
rs146769134	16	88289442	0.85	rs6540223	TATG	T	5.54	NA	NA
rs58577366	16	88289717	0.92	rs6540223	T	C	2.467	0.57	-0.16371
rs28425635	16	88289993	0.85	rs6540223	A	G	1.999	0.46	-0.442006
rs58657775	16	88290223	0.91	rs6540223	A	G	NA	0.37	0.0517806
rs28493272	16	88290639	0.85	rs6540223	C	T	2.718	0.49	-0.478815
rs28715745	16	88290956	0.83	rs6540223	G	A,C	3.462	0.34	-0.523509
rs28716598	16	88290957	0.89	rs6540223	C	G	NA	0.32	-0.424013
rs35479534	16	88291148	0.85	rs6540223	G	A	NA	0.38	-0.876481
rs35193497	16	88291215	0.84	rs6540223	T	G	1.016	0.41	-0.467116
rs28698209	16	88291325	0.85	rs6540223	T	G	NA	0.4	-1.03052
rs28411862	16	88291954	0.85	rs6540223	G	C	NA	0.31	-0.295923
rs28481824	16	88292560	0.89	rs6540223	C	T	0.64	0.34	-0.531684
rs28445880	16	88293816	0.85	rs6540223	G	T	0.773	0.33	-0.30814
rs28563118	16	88293963	0.8	rs6540223	C	G	3.084	0.4	-0.45451
rs72661662	1	36052993	0.95	rs3767703	C	A	2.928	0.1	-0.199451
rs3767703	1	36090157	1	rs3767703	C	T	3.3	0.26	-0.260553
rs74066023	1	36099864	0.91	rs3767703	C	T	NA	0.4	1.19482
rs7550047	1	36101742	0.83	rs3767703	A	G	10.08	0.27	0.000573488
rs274763	1	36108785	0.91	rs3767703	T	C	NA	0.47	0.178089
rs274140	1	36110715	0.91	rs3767703	C	T	NA	0.12	-0.332956
rs156486	1	36110727	0.91	rs3767703	A	G	NA	0.11	-0.441981
rs11263855	1	36115909	0.89	rs3767703	A	T	NA	0.3	-0.62727
rs11263856	1	36118146	0.89	rs3767703	C	A	NA	0.19	0.0258916
rs3767703	1	36090157	0.83	rs7550047	C	T	3.3	0.26	-0.260553
rs7550047	1	36101742	1	rs7550047	A	G	10.08	0.27	0.000573488
rs274763	1	36108785	0.88	rs7550047	T	C	NA	0.47	0.178089
rs274140	1	36110715	0.88	rs7550047	C	T	NA	0.12	-0.332956
rs156486	1	36110727	0.88	rs7550047	A	G	NA	0.11	-0.441981
rs11263855	1	36115909	0.87	rs7550047	A	T	NA	0.3	-0.62727
rs11263856	1	36118146	0.87	rs7550047	C	A	NA	0.19	0.0258916
rs11694554	2	227220801	1	rs11694554	T	C	2.719	0.16	0.0658451
rs10181970	2	227223568	1	rs11694554	A	G	NA	0.11	-0.876963
rs6436665	2	227224477	0.86	rs11694554	A	G	NA	0.08	-0.82071
rs6728149	2	227227618	0.81	rs11694554	A	G	NA	0.29	-0.585698
rs4276018	2	227228042	0.97	rs11694554	G	T	NA	0.42	-0.603953
rs4263106	2	227228183	0.94	rs11694554	T	G	NA	0.46	0.0388686
rs34010470	2	227231337	0.92	rs11694554	T	C	NA	0.23	-0.233767
rs9409901	9	134527056	0.84	rs1409832	C	A	NA	0.69	-0.00420747
rs3118584	9	134527565	0.82	rs1409832	C	T	NA	0.37	-0.374894
rs2182640	9	134527972	0.84	rs1409832	C	T	NA	0.26	-0.908519
rs3118585	9	134528616	0.87	rs1409832	G	T	NA	0.25	-0.455396
rs3118587	9	134529487	0.84	rs1409832	T	G	1.999	0.26	-0.352955
rs3118588	9	134529820	0.84	rs1409832	A	G	NA	0.11	-0.231801
rs2148702	9	134530473	0.84	rs1409832	G	A	NA	0.25	-0.715152
rs1555951	9	134531605	0.87	rs1409832	G	A	NA	0.31	-0.348983
rs3132319	9	134534013	0.91	rs1409832	A	C	NA	0.3	-0.301042
rs1409832	9	134536579	1	rs1409832	T	G	NA	0.3	-0.0118116
Variants showed association in Asians only
rs4965359	15	101045131	1	rs4965359	G	A	NA	0.14	-0.229423
rs11247256	15	101047729	0.95	rs4965359	C	T	NA	0.28	-0.101094
rs9409905	9	134536760	0.85	rs1536478	C	G	NA	0.36	0.10221
rs10858174	9	134537343	0.84	rs1536478	C	T	NA	0.33	-0.358884
rs9409906	9	134537353	0.83	rs1536478	C	T	NA	0.32	-0.233562
rs10858175	9	134537359	0.83	rs1536478	C	A	NA	0.32	-0.309783
rs10858176	9	134537506	0.85	rs1536478	A	G	NA	0.32	-0.152398
rs4370607	9	134537550	0.85	rs1536478	A	G	NA	0.38	-0.376607
rs4313224	9	134537561	0.85	rs1536478	G	A	NA	0.39	-0.0379336
rs4391503	9	134537744	0.85	rs1536478	A	G	NA	0.36	-0.0163714
rs4240698	9	134537873	0.85	rs1536478	T	C	8.494	0.33	-0.628223
rs4240699	9	134538030	0.85	rs1536478	G	A	NA	0.31	-0.50301
rs4842039	9	134538137	0.85	rs1536478	G	A	NA	0.29	-0.354804
rs4842040	9	134538164	0.85	rs1536478	G	A	NA	0.25	-0.0612707
rs4074178	9	134538435	0.85	rs1536478	A	G	NA	0.32	-0.121217
rs9409980	9	134538828	0.87	rs1536478	A	G	NA	0.37	-1.02104
rs9409907	9	134538872	0.87	rs1536478	G	A	NA	0.37	-0.457062
rs9409981	9	134538880	0.87	rs1536478	T	C	NA	0.37	-0.281028
rs7038424	9	134539052	0.99	rs1536478	C	T	NA	0.38	-0.600026
rs7048416	9	134539093	0.87	rs1536478	T	C	2.563	0.25	-0.321253
rs5901044	9	134539507	0.99	rs1536478	TATC	T	2.325	NA	NA
rs1316404	9	134539578	0.99	rs1536478	A	G	NA	0.31	-0.132964
rs1316403	9	134539602	0.99	rs1536478	G	A	NA	0.3	-0.0528181
rs943426	9	134539615	0.88	rs1536478	C	T	NA	0.3	-0.150082
rs943425	9	134539616	0.88	rs1536478	A	G	NA	0.3	-0.323449
rs7858156	9	134539911	0.97	rs1536478	G	C	NA	0.3	0.000437804
rs4842044	9	134540058	1	rs1536478	C	T	NA	0.32	0.0132841
rs1536478	9	134540402	1	rs1536478	G	A	NA	0.35	-0.660927
rs1536477	9	134540491	0.97	rs1536478	T	C	NA	0.42	-0.39885
rs9409908	9	134540802	0.84	rs1536478	C	T	NA	0.38	0.0383616
rs9409982	9	134542491	0.8	rs1536478	T	A	NA	0.28	-0.240855
rs9409911	9	134542600	0.8	rs1536478	A	G	NA	0.19	-0.159192
rs9409912	9	134542701	0.8	rs1536478	T	G	NA	0.31	-0.0643786
rs4842057	9	134544144	0.8	rs1536478	G	A	NA	0.32	-0.885741
rs4842058	9	134544300	0.8	rs1536478	G	C	2.234	0.41	-0.446277
rs28456180	15	85291233	0.9	rs1828481	A	C	NA	0.19	-0.0990376
rs28671066	15	85291252	0.9	rs1828481	A	G	NA	0.24	0.0264382
rs11074075	15	85293583	0.97	rs1828481	G	T	NA	0.11	-0.543399
rs7169412	15	85294166	0.97	rs1828481	A	G	NA	0.13	-0.313328
rs8035975	15	85295159	0.99	rs1828481	A	G	NA	0.19	-1.15758
rs4843040	15	85295405	0.92	rs1828481	C	T	1.544	0.21	-0.359794
rs10520583	15	85295671	0.98	rs1828481	C	A	NA	0.06	0.258966
rs71466093	15	85296172	0.85	rs1828481	10-mer	C	NA	NA	NA
rs13379676	15	85296936	1	rs1828481	T	C	2.345	0.38	0.319723
rs16941991	15	85297098	1	rs1828481	T	C	NA	0.34	0.46708
rs1828481	15	85297681	1	rs1828481	A	C	NA	0.3	-0.227203
rs5814189	15	85297821	0.88	rs1828481	TC	T	3.259	NA	NA
rs8037546	15	85298572	1	rs1828481	A	G	0.551	0.05	-0.552572
rs2048439	15	85298850	1	rs1828481	T	C	0.643	0.17	-0.107453
rs2342194	15	85299561	0.99	rs1828481	T	G	NA	0.1	-0.384387
rs7172789	15	85300286	0.99	rs1828481	T	A,C,G	6.439	0.05	-1.08341
rs28425568	15	85301356	0.98	rs1828481	A	C	1.686	0.08	-0.27522
rs7165242	15	85302617	0.99	rs1828481	G	T	NA	0.06	-0.688529
rs28595486	15	85303185	0.95	rs1828481	A	G	NA	0.09	-0.841145
rs11857046	15	85303538	0.95	rs1828481	G	A	NA	0.06	-0.106635
rs8032871	15	85303952	0.95	rs1828481	G	A	NA	0.03	-0.286133
rs200455667	15	85304102	0.95	rs1828481	AAAG	A	8.261	NA	NA
rs201187121	15	85304103	0.95	rs1828481	AAG	A	2.599	NA	NA
rs28429443	15	85304362	0.95	rs1828481	C	T	NA	0.02	-0.645558
rs56790977	15	85304728	0.86	rs1828481	T	A	7.006	0.04	-0.447979
rs4843045	15	85305857	0.88	rs1828481	A	T	1.622	0.07	-0.364743
rs28671689	15	85305868	0.92	rs1828481	C	G	NA	0.1	-0.716486
rs6496965	15	85307221	0.94	rs1828481	A	C	0.876	0.07	-0.32574
rs6496966	15	85307330	0.94	rs1828481	C	T	7.135	0.09	-0.630027
rs6496967	15	85307350	0.94	rs1828481	G	A	NA	0.08	-0.257152
rs7180588	15	85308510	0.94	rs1828481	G	A	NA	0.08	-0.31332
rs35309721	15	85308577	0.92	rs1828481	CAGTT	C	3.938	NA	NA
rs7176564	15	85308832	0.94	rs1828481	C	T	NA	0.05	-1.05364
rs12441698	15	85310470	0.84	rs1828481	G	A	4.617	0.06	-0.285724
rs12439958	15	85310499	0.84	rs1828481	T	C	11.4	0.05	0.0931341
rs2880252	15	85310790	0.91	rs1828481	C	T	NA	0.05	-0.673449
rs114899074	15	85310897	0.84	rs1828481	A	C	2.013	0.04	-0.286333
rs12442399	15	85311619	0.84	rs1828481	T	A	6.895	0.06	-0.242056
rs7177311	15	85312859	0.91	rs1828481	A	G	NA	0.29	-0.132179
rs8038403	15	85313364	0.84	rs1828481	G	T	7.713	0.28	-0.0456113
rs8034616	15	85313612	0.91	rs1828481	C	T	10.75	0.3	-0.615913
rs8043071	15	85313902	0.88	rs1828481	A	G	3.1	0.11	-1.1256
rs2063442	15	85314813	0.84	rs1828481	T	C	2.467	0.36	-0.0311239
rs7170235	15	85316285	0.91	rs1828481	C	G	NA	0.68	1.54932
rs4843047	15	85316545	0.84	rs1828481	G	A	10.22	0.43	0.673931
rs28710386	15	85316904	0.91	rs1828481	G	A	NA	0.5	-0.365063
rs28673870	15	85317886	0.92	rs1828481	G	A	6.606	0.41	-0.0119235
rs8033484	15	85320040	0.92	rs1828481	G	A	NA	0.21	-0.237334
rs56909106	15	85320817	0.85	rs1828481	A	C	11.13	0.12	0.295994
rs11074107	15	85321677	0.85	rs1828481	C	T	3.496	0.17	-1.04798
rs9302360	15	85322934	0.9	rs1828481	A	T	NA	0.1	0.21883
rs8026793	15	85324676	0.89	rs1828481	C	T	4.762	0.09	-0.433035
rs8032899	15	85325822	0.9	rs1828481	C	T	NA	0.2	-0.123565
rs56306166	15	85326848	0.83	rs1828481	G	A	1.124	0.24	-0.20515
rs12591489	15	85327136	0.9	rs1828481	A	G	0.161	0.15	-0.318832
rs10163187	15	85327287	0.83	rs1828481	C	T	2.016	0.18	-0.182151
rs6497000	15	85328581	0.9	rs1828481	A	T	NA	0.3	0.113643
rs6497004	15	85328824	0.9	rs1828481	G	A	NA	0.34	-0.324529
rs10163035	15	85329038	0.82	rs1828481	A	G	3.764	0.26	-0.258121
rs67474762	15	85329277	0.81	rs1828481	TA	T,TTT	6.153	NA	NA
rs35933592	15	85329278	0.82	rs1828481	A	T	6.451	0.31	-0.689096
rs6497006	15	85330306	0.82	rs1828481	T	C	5.98	0.42	0.550477
rs1967280	15	85334960	0.81	rs1828481	C	T	NA	0.25	-0.712442
rs12595766	15	85335257	0.82	rs1828481	G	T	NA	0.19	-0.354289
rs77927278	15	85335257	0.84	rs1828481	A	T	NA	0.47	NA
rs7496289	15	85336473	0.85	rs1828481	A	C	4.611	0.37	-0.206062
rs58749611	15	85336974	0.85	rs1828481	G	A	NA	0.54	0.354326
rs5814193	15	85337417	0.8	rs1828481	CA	C	19.49	NA	NA
rs10580274	15	85337806	0.8	rs1828481	CTCTA	C	14.46	NA	NA
rs67928464	15	85338535	0.8	rs1828481	C	G	2.726	0.44	-0.0587504
rs7176366	15	85338779	0.83	rs1828481	C	T	NA	0.12	-0.767204
rs7176396	15	85338841	0.82	rs1828481	C	T	NA	0.11	-0.754606
rs7168157	15	85339290	0.86	rs1828481	A	G	NA	0.27	0.397989
rs7164023	15	85339327	0.86	rs1828481	G	C	NA	0.23	-0.514735
rs34409708	15	85339796	0.86	rs1828481	C	T	NA	0.3	-0.24528
rs11858744	15	85339833	0.86	rs1828481	C	T	NA	0.28	-0.175924
rs1473043	15	85340934	0.85	rs1828481	C	T	NA	0.35	-0.362306
rs34249758	15	85342510	0.84	rs1828481	CTGA	C	6.829	NA	NA
rs16949988	15	85346764	0.83	rs1828481	C	T	NA	0.45	0.755378
rs11855785	15	85347354	0.83	rs1828481	A	G	6.772	0.44	0.413577
rs8037757	15	85348019	0.83	rs1828481	C	T	NA	0.52	-0.126272
rs7169562	15	85348479	0.83	rs1828481	A	T	NA	0.47	-0.327366
rs9302363	15	85350592	0.83	rs1828481	T	A	NA	0.22	-0.0895366
rs28583007	15	85350851	0.83	rs1828481	T	C	NA	0.27	-0.0428889
rs8029576	15	85351566	0.83	rs1828481	C	T	NA	0.41	0.808741
rs11316363	15	85351617	0.8	rs1828481	CT	C	5.667	NA	NA
rs9806777	15	85351933	0.83	rs1828481	T	C	2.637	0.26	-1.02461
rs7179284	15	85352331	0.83	rs1828481	G	C	NA	0.16	-0.464301
rs2046343	15	85352823	0.83	rs1828481	T	A	NA	0.16	-0.546465
rs2344083	15	85354201	0.81	rs1828481	T	A,C	3.58	0.34	-0.515355
rs28456180	15	85291233	0.9	rs7172789	A	C	NA	0.19	-0.0990376
rs28671066	15	85291252	0.9	rs7172789	A	G	NA	0.24	0.0264382
rs11074075	15	85293583	0.96	rs7172789	G	T	NA	0.11	-0.543399
rs7169412	15	85294166	0.96	rs7172789	A	G	NA	0.13	-0.313328
rs8035975	15	85295159	0.98	rs7172789	A	G	NA	0.19	-1.15758
rs4843040	15	85295405	0.91	rs7172789	C	T	1.544	0.21	-0.359794
rs10520583	15	85295671	0.97	rs7172789	C	A	NA	0.06	0.258966
rs71466093	15	85296172	0.84	rs7172789	10-mer	C	NA	NA	NA
rs13379676	15	85296936	0.99	rs7172789	T	C	2.345	0.38	0.319723
rs16941991	15	85297098	0.99	rs7172789	T	C	NA	0.34	0.46708
rs1828481	15	85297681	0.99	rs7172789	A	C	NA	0.3	-0.227203
rs5814189	15	85297821	0.88	rs7172789	TC	T	3.259	NA	NA
rs8037546	15	85298572	0.99	rs7172789	A	G	0.551	0.05	-0.552572
rs2048439	15	85298850	0.99	rs7172789	T	C	0.643	0.17	-0.107453
rs2342194	15	85299561	1	rs7172789	T	G	NA	0.1	-0.384387
rs7172789	15	85300286	1	rs7172789	T	A,C,G	NA	0.05	-1.08341
rs28425568	15	85301356	0.99	rs7172789	A	C	1.686	0.08	-0.27522
rs7165242	15	85302617	0.99	rs7172789	G	T	NA	0.06	-0.688529
rs28595486	15	85303185	0.96	rs7172789	A	G	NA	0.09	-0.841145
rs11857046	15	85303538	0.96	rs7172789	G	A	NA	0.06	-0.106635
rs8032871	15	85303952	0.96	rs7172789	G	A	NA	0.03	-0.286133
rs200455667	15	85304102	0.96	rs7172789	AAAG	A	8.261	NA	NA
rs201187121	15	85304103	0.96	rs7172789	AAG	A	2.599	NA	NA
rs28429443	15	85304362	0.96	rs7172789	C	T	NA	0.02	-0.645558
rs56790977	15	85304728	0.86	rs7172789	T	A	7.006	0.04	-0.447979
rs4843045	15	85305857	0.89	rs7172789	A	T	1.622	0.07	-0.364743
rs28671689	15	85305868	0.93	rs7172789	C	G	NA	0.1	-0.716486
rs6496965	15	85307221	0.94	rs7172789	A	C	0.876	0.07	-0.32574
rs6496966	15	85307330	0.94	rs7172789	C	T	7.135	0.09	-0.630027
rs6496967	15	85307350	0.94	rs7172789	G	A	NA	0.08	-0.257152
rs7180588	15	85308510	0.94	rs7172789	G	A	NA	0.08	-0.31332
rs35309721	15	85308577	0.93	rs7172789	CAGTT	C	3.938	NA	NA
rs7176564	15	85308832	0.94	rs7172789	C	T	NA	0.05	-1.05364
rs12441698	15	85310470	0.85	rs7172789	G	A	4.617	0.06	-0.285724
rs12439958	15	85310499	0.85	rs7172789	T	C	11.4	0.05	0.0931341
rs2880252	15	85310790	0.92	rs7172789	C	T	NA	0.05	-0.673449
rs114899074	15	85310897	0.85	rs7172789	A	C	2.013	0.04	-0.286333
rs12442399	15	85311619	0.85	rs7172789	T	A	6.895	0.06	-0.242056
rs7177311	15	85312859	0.92	rs7172789	A	G	NA	0.29	-0.132179
rs8038403	15	85313364	0.85	rs7172789	G	T	7.713	0.28	-0.0456113
rs8034616	15	85313612	0.92	rs7172789	C	T	10.75	0.3	-0.615913
rs8043071	15	85313902	0.88	rs7172789	A	G	3.1	0.11	-1.1256
rs2063442	15	85314813	0.85	rs7172789	T	C	2.467	0.36	-0.0311239
rs7170235	15	85316285	0.92	rs7172789	C	G	NA	0.68	1.54932
rs4843047	15	85316545	0.85	rs7172789	G	A	10.22	0.43	0.673931
rs28710386	15	85316904	0.92	rs7172789	G	A	NA	0.5	-0.365063
rs28673870	15	85317886	0.92	rs7172789	G	A	6.606	0.41	-0.0119235
rs8033484	15	85320040	0.92	rs7172789	G	A	NA	0.21	-0.237334
rs56909106	15	85320817	0.86	rs7172789	A	C	11.13	0.12	0.295994
rs11074107	15	85321677	0.86	rs7172789	C	T	3.496	0.17	-1.04798
rs9302360	15	85322934	0.91	rs7172789	A	T	NA	0.1	0.21883
rs201144914	15	85323657	0.8	rs7172789	TTG	T	7.078	NA	NA
rs8026793	15	85324676	0.9	rs7172789	C	T	4.762	0.09	-0.433035
rs8032899	15	85325822	0.9	rs7172789	C	T	NA	0.2	-0.123565
rs56306166	15	85326848	0.84	rs7172789	G	A	1.124	0.24	-0.20515
rs12591489	15	85327136	0.9	rs7172789	A	G	0.161	0.15	-0.318832
rs10163187	15	85327287	0.84	rs7172789	C	T	2.016	0.18	-0.182151
rs6497000	15	85328581	0.9	rs7172789	A	T	NA	0.3	0.113643
rs6497004	15	85328824	0.9	rs7172789	G	A	NA	0.34	-0.324529
rs10163035	15	85329038	0.82	rs7172789	A	G	3.764	0.26	-0.258121
rs67474762	15	85329277	0.82	rs7172789	TA	T,TTT	6.153	NA	NA
rs35933592	15	85329278	0.83	rs7172789	A	T	6.451	0.31	-0.689096
rs6497006	15	85330306	0.83	rs7172789	T	C	5.98	0.42	0.550477
rs1967280	15	85334960	0.82	rs7172789	C	T	NA	0.25	-0.712442
rs12595766	15	85335257	0.83	rs7172789	G	T	NA	0.19	-0.354289
rs77927278	15	85335257	0.85	rs7172789	A	T	NA	0.47	NA
rs7496289	15	85336473	0.86	rs7172789	A	C	4.611	0.37	-0.206062
rs58749611	15	85336974	0.86	rs7172789	G	A	NA	0.54	0.354326
rs5814193	15	85337417	0.81	rs7172789	CA	C	19.49	NA	NA
rs10580274	15	85337806	0.81	rs7172789	CTCTA	C	14.46	NA	NA
rs67928464	15	85338535	0.81	rs7172789	C	G	2.726	0.44	-0.0587504
rs7176366	15	85338779	0.84	rs7172789	C	T	NA	0.12	-0.767204
rs7176396	15	85338841	0.83	rs7172789	C	T	NA	0.11	-0.754606
rs7168157	15	85339290	0.86	rs7172789	A	G	NA	0.27	0.397989
rs7164023	15	85339327	0.86	rs7172789	G	C	NA	0.23	-0.514735
rs34409708	15	85339796	0.86	rs7172789	C	T	NA	0.3	-0.24528
rs11858744	15	85339833	0.86	rs7172789	C	T	NA	0.28	-0.175924
rs1473043	15	85340934	0.85	rs7172789	C	T	NA	0.35	-0.362306
rs1963541	15	85341812	0.8	rs7172789	T	C	11.12	0.16	-0.330201
rs34249758	15	85342510	0.85	rs7172789	CTGA	C	6.829	NA	NA
rs16949988	15	85346764	0.84	rs7172789	C	T	NA	0.45	0.755378
rs11855785	15	85347354	0.84	rs7172789	A	G	6.772	0.44	0.413577
rs8037757	15	85348019	0.84	rs7172789	C	T	NA	0.52	-0.126272
rs7169562	15	85348479	0.84	rs7172789	A	T	NA	0.47	-0.327366
rs9302363	15	85350592	0.84	rs7172789	T	A	NA	0.22	-0.0895366
rs28583007	15	85350851	0.84	rs7172789	T	C	NA	0.27	-0.0428889
rs8029576	15	85351566	0.84	rs7172789	C	T	NA	0.41	0.808741
rs11316363	15	85351617	0.81	rs7172789	CT	C	5.667	NA	NA
rs9806777	15	85351933	0.84	rs7172789	T	C	2.637	0.26	-1.02461
rs7179284	15	85352331	0.84	rs7172789	G	C	NA	0.16	-0.464301
rs2046343	15	85352823	0.84	rs7172789	T	A	NA	0.16	-0.546465
rs2344083	15	85354201	0.81	rs7172789	T	A,C	3.58	0.34	-0.515355
