# Supplementary material for: Functional relevance for central cornea thickness-associated genetic variants by using integrative analyses
Source: BioData Min. 2018 Aug 15;11:19. doi: 10.1186/s13040-018-0179-3 (PMC6094462; doi:10.1186/s13040-018-0179-3)
Supplement: Supplementary file 3 — Table S3. Significant terms of the Gene Ontology, Pathway, and Disease enrichment of 38 CCT-associated genes (FDR < 0.05). (XLSX 55 kb) [file 13040_2018_179_MOESM3_ESM.xlsx]

## Sheet: TableS3
Supplementary Table 3. Significant terms of the Gene Ontology enrichment of 38 CCT-associated genes (FDR<0.05).
Category	ID	Name	Source	p-value	q-value FDR B&H	Hit Count in Query List	Hit Count in Genome	Hit in Query List
GO: Molecular Function	GO:0000988	transcription factor activity, protein binding		0.0001466	0.03622	7	614	FOXO1,POU2AF1,TBL1XR1,NFIB,RXRA,SMAD3,ARID5B
GO: Molecular Function	GO:0005201	extracellular matrix structural constituent		0.0004542	0.03882	3	78	COL4A3,COL5A1,COL8A2
GO: Molecular Function	GO:0033293	monocarboxylic acid binding		0.0004715	0.03882	3	79	PTGDS,LPAR1,LCN12
GO: Molecular Function	GO:0008013	beta-catenin binding		0.0006682	0.04126	3	89	FOXO1,TBL1XR1,SMAD3
GO: Molecular Function	GO:0000989	transcription factor activity, transcription factor binding		0.001005	0.04963	6	610	FOXO1,POU2AF1,TBL1XR1,NFIB,RXRA,ARID5B
GO: Biological Process	GO:0061448	connective tissue development		6.567e-07	0.0009115	7	266	CHSY1,COL5A1,FGF9,TBL1XR1,NFIB,SMAD3,ARID5B
GO: Biological Process	GO:0072359	circulatory system development		3.047e-06	0.00141	11	1058	FOXO1,COL4A3,COL5A1,AKAP13,FGF9,COL8A2,ADAMTS6,SGCG,RXRA,SMAD3,TIPARP
GO: Biological Process	GO:0072358	cardiovascular system development		3.047e-06	0.00141	11	1058	FOXO1,COL4A3,COL5A1,AKAP13,FGF9,COL8A2,ADAMTS6,SGCG,RXRA,SMAD3,TIPARP
GO: Biological Process	GO:0001501	skeletal system development		6.117e-06	0.002123	8	530	CHSY1,AKAP13,FGF9,LRRK1,NFIB,SMAD3,TIPARP,ARID5B
GO: Biological Process	GO:0048646	anatomical structure formation involved in morphogenesis		2.154e-05	0.005583	11	1299	PMP22,FOXO1,COL4A3,COL5A1,AKAP13,FGF9,COL8A2,TJP1,NFIB,RXRA,SMAD3
GO: Biological Process	GO:0001568	blood vessel development		2.715e-05	0.005583	8	651	FOXO1,COL4A3,COL5A1,FGF9,COL8A2,ADAMTS6,RXRA,TIPARP
GO: Biological Process	GO:0001944	vasculature development		3.59e-05	0.005583	8	677	FOXO1,COL4A3,COL5A1,FGF9,COL8A2,ADAMTS6,RXRA,TIPARP
GO: Biological Process	GO:0009887	animal organ morphogenesis		3.615e-05	0.005583	10	1121	FOXO1,CHSY1,COL5A1,FGF9,COL8A2,NFIB,RXRA,SMAD3,TIPARP,ARID5B
GO: Biological Process	GO:0060613	fat pad development		3.62e-05	0.005583	2	5	TBL1XR1,ARID5B
GO: Biological Process	GO:0002062	chondrocyte differentiation		4.892e-05	0.006789	4	105	CHSY1,FGF9,NFIB,SMAD3
GO: Biological Process	GO:0045444	fat cell differentiation		6.84e-05	0.008386	5	225	FOXO1,FNDC3B,TBL1XR1,SMAD3,ARID5B
GO: Biological Process	GO:0060510	type II pneumocyte differentiation		7.583e-05	0.008386	2	7	FNDC3B,NFIB
GO: Biological Process	GO:0042552	myelination		8.504e-05	0.008386	4	121	PMP22,MPDZ,LPAR1,RXRA
GO: Biological Process	GO:0007272	ensheathment of neurons		9.063e-05	0.008386	4	123	PMP22,MPDZ,LPAR1,RXRA
GO: Biological Process	GO:0008366	axon ensheathment		9.063e-05	0.008386	4	123	PMP22,MPDZ,LPAR1,RXRA
GO: Biological Process	GO:0007507	heart development		0.0001197	0.01038	7	593	COL5A1,AKAP13,FGF9,ADAMTS6,SGCG,RXRA,SMAD3
GO: Biological Process	GO:0060537	muscle tissue development		0.0001305	0.01066	6	415	AKAP13,FGF9,SGCG,RXRA,SMAD3,TIPARP
GO: Biological Process	GO:0032060	bleb assembly		0.0001977	0.01483	2	11	PMP22,LPAR1
GO: Biological Process	GO:0043065	positive regulation of apoptotic process		0.0002089	0.01483	7	649	FOXO1,COL4A3,AKAP13,LPAR1,RXRA,MFF,SMAD3
GO: Biological Process	GO:0043068	positive regulation of programmed cell death		0.0002211	0.01483	7	655	FOXO1,COL4A3,AKAP13,LPAR1,RXRA,MFF,SMAD3
GO: Biological Process	GO:0051241	negative regulation of multicellular organismal process		0.0002244	0.01483	9	1127	PMP22,COL4A3,CHSY1,COL5A1,FNDC3B,PTGDS,NFIB,LPAR1,SMAD3
GO: Biological Process	GO:0061140	lung secretory cell differentiation		0.0002796	0.01637	2	13	FNDC3B,NFIB
GO: Biological Process	GO:0051093	negative regulation of developmental process		0.0002895	0.01637	8	914	PMP22,FOXO1,COL4A3,COL5A1,FNDC3B,NFIB,LPAR1,SMAD3
GO: Biological Process	GO:0030574	collagen catabolic process		0.0002919	0.01637	3	67	COL4A3,COL5A1,COL8A2
GO: Biological Process	GO:0060070	canonical Wnt signaling pathway		0.0002965	0.01637	5	308	FOXO1,FGF9,LRRK1,TBL1XR1,SMAD3
GO: Biological Process	GO:0010942	positive regulation of cell death		0.0003173	0.01637	7	695	FOXO1,COL4A3,AKAP13,LPAR1,RXRA,MFF,SMAD3
GO: Biological Process	GO:0060976	coronary vasculature development		0.0003184	0.01637	3	69	FGF9,ADAMTS6,RXRA
GO: Biological Process	GO:0051384	response to glucocorticoid		0.0003664	0.01816	4	177	FOXO1,AKAP13,PTGDS,RXRA
GO: Biological Process	GO:0035025	positive regulation of Rho protein signal transduction		0.0004286	0.02051	2	16	AKAP13,LPAR1
GO: Biological Process	GO:0030279	negative regulation of ossification		0.0004568	0.02114	3	78	CHSY1,FNDC3B,SMAD3
GO: Biological Process	GO:0031960	response to corticosteroid		0.000479	0.02145	4	190	FOXO1,AKAP13,PTGDS,RXRA
GO: Biological Process	GO:0051923	sulfation		0.0005452	0.02309	2	18	CHSY1,HS3ST3B1
GO: Biological Process	GO:0051216	cartilage development		0.0005489	0.02309	4	197	CHSY1,FGF9,NFIB,SMAD3
GO: Biological Process	GO:0001655	urogenital system development		0.0005675	0.02317	5	355	COL4A3,RXRA,SMAD3,TIPARP,ARID5B
GO: Biological Process	GO:0071407	cellular response to organic cyclic compound		0.0006563	0.02603	6	561	FOXO1,AKAP13,NR3C2,RXRA,SMAD3,TIPARP
GO: Biological Process	GO:0048738	cardiac muscle tissue development		0.0007617	0.02891	4	215	AKAP13,FGF9,SGCG,RXRA
GO: Biological Process	GO:0000122	negative regulation of transcription by RNA polymerase II		0.0007706	0.02891	7	806	FOXO1,FGF9,TBL1XR1,NFIB,RXRA,SMAD3,ARID5B
GO: Biological Process	GO:0001654	eye development		0.0008772	0.03204	5	391	COL5A1,FGF9,COL8A2,RXRA,SMAD3
GO: Biological Process	GO:0042127	regulation of cell proliferation		0.0009286	0.03259	10	1666	PMP22,FOXO1,COL4A3,FNDC3B,FGF9,NR3C2,PTGDS,NFIB,RXRA,SMAD3
GO: Biological Process	GO:0014706	striated muscle tissue development		0.0009391	0.03259	5	397	AKAP13,FGF9,SGCG,RXRA,SMAD3
GO: Biological Process	GO:0048705	skeletal system morphogenesis		0.0009949	0.03368	4	231	CHSY1,SMAD3,TIPARP,ARID5B
GO: Biological Process	GO:0007517	muscle organ development		0.001027	0.03393	5	405	FGF9,SGCG,RXRA,SMAD3,ARID5B
GO: Biological Process	GO:0060039	pericardium development		0.001147	0.03681	2	26	RXRA,SMAD3
GO: Biological Process	GO:0022603	regulation of anatomical structure morphogenesis		0.001167	0.03681	8	1128	COL4A3,COL5A1,AKAP13,NFIB,LPAR1,RXRA,MFF,SMAD3
GO: Biological Process	GO:0060828	regulation of canonical Wnt signaling pathway		0.001218	0.03758	4	244	FOXO1,FGF9,LRRK1,SMAD3
GO: Biological Process	GO:0060977	coronary vasculature morphogenesis		0.001331	0.0393	2	28	FGF9,RXRA
GO: Biological Process	GO:0045880	positive regulation of smoothened signaling pathway		0.001331	0.0393	2	28	CHSY1,FGF9
GO: Biological Process	GO:0003007	heart morphogenesis		0.001372	0.03968	4	252	COL5A1,FGF9,RXRA,SMAD3
GO: Biological Process	GO:0061061	muscle structure development		0.001487	0.04212	6	657	AKAP13,FGF9,SGCG,RXRA,SMAD3,ARID5B
GO: Biological Process	GO:0045598	regulation of fat cell differentiation		0.001673	0.04552	3	122	FOXO1,FNDC3B,SMAD3
GO: Biological Process	GO:0032963	collagen metabolic process		0.001673	0.04552	3	122	COL4A3,COL5A1,COL8A2
GO: Biological Process	GO:0090263	positive regulation of canonical Wnt signaling pathway		0.001752	0.0462	3	124	FGF9,LRRK1,SMAD3
GO: Biological Process	GO:0060487	lung epithelial cell differentiation		0.001847	0.0462	2	33	FNDC3B,NFIB
GO: Biological Process	GO:1904565	response to 1-oleoyl-sn-glycerol 3-phosphate		0.001937	0.0462	1	1	LPAR1
GO: Biological Process	GO:1901350	cell-cell signaling involved in cell-cell junction organization		0.001937	0.0462	1	1	TJP1
GO: Biological Process	GO:2000795	negative regulation of epithelial cell proliferation involved in lung morphogenesis		0.001937	0.0462	1	1	NFIB
GO: Biological Process	GO:1904566	cellular response to 1-oleoyl-sn-glycerol 3-phosphate		0.001937	0.0462	1	1	LPAR1
GO: Biological Process	GO:0060479	lung cell differentiation		0.00196	0.0462	2	34	FNDC3B,NFIB
GO: Biological Process	GO:0045596	negative regulation of cell differentiation		0.001964	0.0462	6	694	PMP22,FOXO1,COL5A1,FNDC3B,LPAR1,SMAD3
GO: Cellular Component	GO:0005604	basement membrane		5.176e-05	0.007816	4	109	COL4A3,COL5A1,FGF9,COL8A2
GO: Cellular Component	GO:0044420	extracellular matrix component		0.0001406	0.01062	4	141	COL4A3,COL5A1,FGF9,COL8A2
GO: Cellular Component	GO:0016327	apicolateral plasma membrane		0.0005812	0.01836	2	19	MPDZ,TJP1
GO: Cellular Component	GO:0043218	compact myelin		0.0005812	0.01836	2	19	PMP22,MPDZ
GO: Cellular Component	GO:0005581	collagen trimer		0.0006081	0.01836	3	88	COL4A3,COL5A1,COL8A2
GO: Cellular Component	GO:0098644	complex of collagen trimers		0.0008558	0.02154	2	23	COL4A3,COL5A1
GO: Cellular Component	GO:0005923	bicellular tight junction		0.001321	0.02387	3	115	PMP22,MPDZ,TJP1
GO: Cellular Component	GO:0031012	extracellular matrix		0.001393	0.02387	5	444	COL4A3,COL5A1,FGF9,COL8A2,ADAMTS6
GO: Cellular Component	GO:0070160	occluding junction		0.001423	0.02387	3	118	PMP22,MPDZ,TJP1
GO: Cellular Component	GO:0043296	apical junction complex		0.001919	0.02898	3	131	PMP22,MPDZ,TJP1
Pathway	M3005	Genes encoding collagen proteins	MSigDB C2 BIOCARTA (v6.0)	0.0001411	0.03094	3	44	COL4A3,COL5A1,COL8A2
Pathway	1470926	Collagen chain trimerization	BioSystems: REACTOME	0.000172	0.03094	3	47	COL4A3,COL5A1,COL8A2
Pathway	83105	Pathways in cancer	BioSystems: KEGG	0.0002509	0.03094	6	395	FOXO1,COL4A3,FGF9,LPAR1,RXRA,SMAD3
Pathway	M17668	Rho-Selective Guanine Exchange Factor AKAP13 Mediates Stress Fiber Formation	MSigDB C2 BIOCARTA (v6.0)	0.0003408	0.03094	2	12	AKAP13,LPAR1
Pathway	1270247	Assembly of collagen fibrils and other multimeric structures	BioSystems: REACTOME	0.0003557	0.03094	3	60	COL4A3,COL5A1,COL8A2
Pathway	1270246	Collagen biosynthesis and modifying enzymes	BioSystems: REACTOME	0.0005601	0.04061	3	70	COL4A3,COL5A1,COL8A2
Disease	C0022578	Keratoconus	DisGeNET Curated	6.922e-11	8.68e-08	8	117	FOXO1,COL5A1,MPDZ,FNDC3B,COL8A2,ZNF469,RXRA,BANP
Disease	C1096274	Corneal thinning	DisGeNET Curated	1.205e-05	0.007555	2	3	COL5A1,ZNF469
Disease	C0544008	Chandler syndrome	DisGeNET BeFree	6.002e-05	0.01882	2	6	COL4A3,COL8A2
Disease	C1857569	CORNEAL ENDOTHELIAL DYSTROPHY 2	DisGeNET Curated	6.002e-05	0.01882	2	6	COL4A3,COL8A2
Disease	C3542501	Acute inflammatory demyelinating polyneuropathy	DisGeNET Curated	0.0001117	0.02779	2	8	PMP22,PTGDS
Disease	C0339284	Polymorphous corneal dystrophy	DisGeNET Curated	0.0001791	0.02779	2	10	COL4A3,COL8A2
Disease	C0752098	Autosomal Dominant Parkinsonism	DisGeNET BeFree	0.0001791	0.02779	2	10	LRRK1,SGCG
Disease	C0007959	Charcot-Marie-Tooth Disease	DisGeNET Curated	0.0002225	0.02779	4	148	PMP22,SGCG,LPAR1,SMAD3
Disease	C1292769	Precursor B-cell lymphoblastic leukemia	DisGeNET BeFree	0.0002329	0.02779	6	441	FOXO1,POU2AF1,TBL1XR1,SGCG,SMAD3,ARID5B
Disease	C2931687	Dysferlinopathy	DisGeNET BeFree	0.0002621	0.02779	2	12	SGCG,SMAD3
Disease	C1859726	ARTERIAL TORTUOSITY SYNDROME	DisGeNET Curated	0.0002621	0.02779	2	12	COL4A3,SMAD3
Disease	C0037932	Curvature of spine	DisGeNET Curated	0.000266	0.02779	5	287	PMP22,COL5A1,SGCG,GUSB,SMAD3
Disease	C0700208	Acquired scoliosis	DisGeNET Curated	0.0003467	0.03046	5	304	PMP22,COL5A1,SGCG,GUSB,SMAD3
Disease	C0085131	Gangliosidosis GM1	DisGeNET Curated	0.0003604	0.03046	2	14	NFIB,SGCG
Disease	C0002949	Aneurysm, Dissecting	DisGeNET Curated	0.0005366	0.03046	2	17	COL5A1,SMAD3
Disease	C0019322	Umbilical hernia	DisGeNET Curated	0.0005891	0.03046	3	81	COL5A1,GUSB,SMAD3
Disease	C0023212	Left-Sided Heart Failure	DisGeNET Curated	0.0006729	0.03046	2	19	NR3C2,SMAD3
Disease	C0432470	46, XY female	DisGeNET BeFree	0.0007468	0.03046	2	20	PMP22,FGF9
Disease	C0342895	Fish-Eye Disease	DisGeNET Curated	0.0007468	0.03046	2	20	COL8A2,SGCG
Disease	C0242339	Dyslipidemias	DisGeNET Curated	0.000806	0.03046	4	208	FOXO1,POU2AF1,PTGDS,RXRA
Disease	C0019294	Hernia, Inguinal	DisGeNET Curated	0.0009374	0.03046	3	95	COL5A1,GUSB,SMAD3
Disease	C0339789	Congenital deafness	DisGeNET Curated	0.001097	0.03046	4	226	PMP22,COL4A3,PTGDS,GUSB
Disease	C0030779	Pelger-Huet Anomaly	DisGeNET Curated	0.001268	0.03046	2	26	NR3C2,SGCG
Disease	C3495591	Charcot-Marie-Tooth Disease, Demyelinating, Type 1e	DisGeNET Curated	0.00204	0.03046	1	1	PMP22
Disease	C2751826	Multiple Synostoses Syndrome 3	DisGeNET Curated	0.00204	0.03046	1	1	FGF9
Disease	OMIN:253220	MUCOPOLYSACCHARIDOSIS TYPE VII	OMIM	0.00204	0.03046	1	1	GUSB
Disease	OMIN:253700	MUSCULAR DYSTROPHY, LIMB-GIRDLE, TYPE 2C; LGMD2C	OMIM	0.00204	0.03046	1	1	SGCG
Disease	cv:C1854631	Hypertension, early-onset, autosomal dominant, with severe exacerbation in pregnancy	Clinical Variations	0.00204	0.03046	1	1	NR3C2
Disease	C2931686	Charcot-Marie-Tooth disease, Type 1E	DisGeNET Curated	0.00204	0.03046	1	1	PMP22
Disease	C0588007	Moderate depression	DisGeNET BeFree	0.00204	0.03046	1	1	NR3C2
Disease	cv:C0410173	Severe autosomal recessive muscular dystrophy of childhood - North African type	Clinical Variations	0.00204	0.03046	1	1	SGCG
Disease	OMIN:141200	HEMATURIA, BENIGN FAMILIAL; BFH	OMIM	0.00204	0.03046	1	1	COL4A3
Disease	C0262576	Nerve palsy	DisGeNET BeFree	0.00204	0.03046	1	1	PMP22
Disease	C4025306	Anterior beaking of lower thoracic vertebrae	DisGeNET Curated	0.00204	0.03046	1	1	GUSB
Disease	C3151087	LOEYS-DIETZ SYNDROME 3	DisGeNET Curated	0.00204	0.03046	1	1	SMAD3
Disease	C0340161	Hematomediastinum	DisGeNET BeFree	0.00204	0.03046	1	1	SMAD3
Disease	cv:C1449842	Pseudohypoaldosteronism type 1 autosomal dominant	Clinical Variations	0.00204	0.03046	1	1	NR3C2
Disease	C0039516	Tennis Elbow	DisGeNET BeFree	0.00204	0.03046	1	1	COL5A1
Disease	C1290871	Disorder of hand	DisGeNET BeFree	0.00204	0.03046	1	1	PMP22
Disease	C1861669	Charcot-Marie-Tooth disease and deafness	DisGeNET Curated	0.00204	0.03046	1	1	PMP22
Disease	OMIN:609140	CORNEAL DYSTROPHY, POSTERIOR POLYMORPHOUS, 2; PPCD2	OMIM	0.00204	0.03046	1	1	COL8A2
Disease	C0155116	Descemet's membrane fold	DisGeNET Curated	0.00204	0.03046	1	1	COL8A2
Disease	OMIN:130010	EHLERS-DANLOS SYNDROME, TYPE II	OMIM	0.00204	0.03046	1	1	COL5A1
Disease	C0279550	adult rhabdomyosarcoma	DisGeNET BeFree	0.00204	0.03046	1	1	FOXO1
Disease	C4025726	Abnormality of the pleura	DisGeNET Curated	0.00204	0.03046	1	1	GUSB
Disease	cv:C0241908	Benign familial hematuria	Clinical Variations	0.00204	0.03046	1	1	COL4A3
Disease	cv:C1861669	Charcot-Marie-Tooth disease, type IE	Clinical Variations	0.00204	0.03046	1	1	PMP22
Disease	C0553757	Olfaction Disorders	DisGeNET Curated	0.00204	0.03046	1	1	LPAR1
Disease	cv:C0270911	Charcot-Marie-Tooth disease, type IA	Clinical Variations	0.00204	0.03046	1	1	PMP22
Disease	OMIN:162500	NEUROPATHY, HEREDITARY, WITH LIABILITY TO PRESSURE PALSIES; HNPP	OMIM	0.00204	0.03046	1	1	PMP22
Disease	OMIN:229200	BRITTLE CORNEA SYNDROME; BCS	OMIM	0.00204	0.03046	1	1	ZNF469
Disease	OMIN:104200	ALPORT SYNDROME, AUTOSOMAL DOMINANT	OMIM	0.00204	0.03046	1	1	COL4A3
Disease	C4024933	Acute demyelinating polyneuropathy	DisGeNET Curated	0.00204	0.03046	1	1	PMP22
Disease	cv:C1852795	Corneal dystrophy, posterior polymorphous, 2	Clinical Variations	0.00204	0.03046	1	1	COL8A2
Disease	cv:C0268344	Corneal fragility keratoglobus, blue sclerae AND joint hypermobility	Clinical Variations	0.00204	0.03046	1	1	ZNF469
Disease	C0474444	Corneal stromal edema	DisGeNET Curated	0.00204	0.03046	1	1	COL8A2
Disease	C1852795	CORNEAL DYSTROPHY, POSTERIOR POLYMORPHOUS, 2	DisGeNET Curated	0.00204	0.03046	1	1	COL8A2
Disease	OMIN:612961	MULTIPLE SYNOSTOSES SYNDROME 3; SYNS3	OMIM	0.00204	0.03046	1	1	FGF9
Disease	cv:C2751826	Multiple synostoses syndrome 3	Clinical Variations	0.00204	0.03046	1	1	FGF9
Disease	cv:CN169375	Hydrocephalus, nonsyndromic, autosomal recessive 2	Clinical Variations	0.00204	0.03046	1	1	MPDZ
Disease	cv:C0393814	Hereditary liability to pressure palsies	Clinical Variations	0.00204	0.03046	1	1	PMP22
Disease	C1840089	Limited interphalangeal movement	DisGeNET Curated	0.00204	0.03046	1	1	FGF9
Disease	C0263634	Abnormal granulation tissue	DisGeNET BeFree	0.00204	0.03046	1	1	GUSB
Disease	cv:C1841700	Guillain-Barre syndrome, familial	Clinical Variations	0.00204	0.03046	1	1	PMP22
Disease	OMIN:136800	CORNEAL DYSTROPHY, FUCHS ENDOTHELIAL, 1; FECD1	OMIM	0.00204	0.03046	1	1	COL8A2
Disease	OMIN:118220	CHARCOT-MARIE-TOOTH DISEASE, DEMYELINATING, TYPE 1A; CMT1A	OMIM	0.00204	0.03046	1	1	PMP22
Disease	C1854466	Temtamy preaxial brachydactyly syndrome	DisGeNET Curated	0.00204	0.03046	1	1	CHSY1
Disease	C0751059	Cranial Neuropathies, Multiple	DisGeNET BeFree	0.00204	0.03046	1	1	PMP22
Disease	C4020904	Myelin tomacula	DisGeNET BeFree	0.00204	0.03046	1	1	PMP22
Disease	C0021479	INJECTED EYE	DisGeNET BeFree	0.00204	0.03046	1	1	GUSB
Disease	cv:C0085132	Mucopolysaccharidosis type VII	Clinical Variations	0.00204	0.03046	1	1	GUSB
Disease	OMIN:139393	GUILLAIN-BARRE SYNDROME, FAMILIAL; GBS	OMIM	0.00204	0.03046	1	1	PMP22
Disease	C0349619	Medulloblastoma of cerebellum	DisGeNET BeFree	0.00204	0.03046	1	1	PTGDS
Disease	C1854631	Hypertension, Early-Onset, Autosomal Dominant, with Severe Exacerbation in Pregnancy	DisGeNET Curated	0.00204	0.03046	1	1	NR3C2
Disease	OMIN:605115	HYPERTENSION, EARLY-ONSET, AUTOSOMAL DOMINANT, WITH SEVERE EXACERBATION IN PREGNANCY	OMIM	0.00204	0.03046	1	1	NR3C2
Disease	cv:C1850959	Corneal dystrophy Fuchs endothelial 1	Clinical Variations	0.00204	0.03046	1	1	COL8A2
Disease	C1854749	Pointed proximal metacarpals	DisGeNET Curated	0.00204	0.03046	1	1	GUSB
Disease	C1865644	Plantar Lipomatosis, Unusual Facies, and Developmental Delay	DisGeNET Curated	0.00204	0.03046	1	1	TBL1XR1
Disease	OMIN:118300	CHARCOT-MARIE-TOOTH DISEASE AND DEAFNESS	OMIM	0.00204	0.03046	1	1	PMP22
Disease	cv:C3151087	Loeys-Dietz syndrome 3	Clinical Variations	0.00204	0.03046	1	1	SMAD3
Disease	C0795865	Chromosome 17, trisomy 17p	DisGeNET BeFree	0.00204	0.03046	1	1	PMP22
Disease	C0795821	Chromosome 7, trisomy 7q	DisGeNET BeFree	0.00204	0.03046	1	1	GUSB
Disease	cv:C1854466	Temtamy preaxial brachydactyly syndrome	Clinical Variations	0.00204	0.03046	1	1	CHSY1
Disease	cv:C1567743	Alport syndrome, autosomal dominant	Clinical Variations	0.00204	0.03046	1	1	COL4A3
Disease	C0853662	Oestrogen deficiency	DisGeNET BeFree	0.002166	0.03158	2	34	FOXO1,TJP1
Disease	C0016781	Fuchs Endothelial Dystrophy	DisGeNET Curated	0.002166	0.03158	2	34	COL8A2,ZNF469
Disease	C0497247	Increase in blood pressure	DisGeNET Curated	0.002258	0.03246	3	129	COL4A3,NR3C2,SMAD3
Disease	C0036439	Scoliosis, unspecified	DisGeNET Curated	0.002294	0.03246	2	35	COL5A1,SMAD3
Disease	C0031117	Peripheral Neuropathy	DisGeNET Curated	0.002314	0.03246	4	277	PMP22,CHSY1,MFF,SMAD3
Disease	C0585442	Osteosarcoma of bone	DisGeNET BeFree	0.002329	0.03246	7	932	PMP22,FOXO1,PTGDS,NFIB,SGCG,LPAR1,TIPARP
Disease	C0017668	Focal glomerulosclerosis	DisGeNET Curated	0.002624	0.03616	3	136	COL4A3,COL8A2,SMAD3
Disease	C0023267	Fibroid Tumor	DisGeNET Curated	0.002664	0.03631	4	288	FOXO1,SGCG,RXRA,SMAD3
Disease	C0339573	Glaucoma, Primary Open Angle	DisGeNET Curated	0.002965	0.03865	3	142	FNDC3B,COL8A2,ZNF469
Disease	C0029463	Osteosarcoma	DisGeNET Curated	0.00297	0.03865	7	973	PMP22,FOXO1,PTGDS,NFIB,SGCG,LPAR1,TIPARP
Disease	C0340643	Dissection of aorta	DisGeNET Curated	0.003291	0.03865	2	42	COL5A1,SMAD3
Disease	C0598589	Inherited neuropathies	DisGeNET BeFree	0.003291	0.03865	2	42	PMP22,LPAR1
Disease	C0002940	Aneurysm	DisGeNET Curated	0.003332	0.03865	3	148	NR3C2,TJP1,SMAD3
Disease	C0162309	Adrenoleukodystrophy	DisGeNET Curated	0.003526	0.03865	3	151	PMP22,TJP1,SGCG
Disease	C0007102	Malignant tumor of colon	DisGeNET Curated	0.00369	0.03865	10	1915	PMP22,FOXO1,FGF9,NR3C2,PTGDS,SGCG,LPAR1,RXRA,SMAD3,TIPARP
Disease	C0020428	Hyperaldosteronism	DisGeNET Curated	0.003936	0.03865	2	46	NR3C2,SGCG
Disease	C0521657	Allergic encephalitis	DisGeNET BeFree	0.004069	0.03865	1	2	TIPARP
Disease	C2930997	Congenital disorder of glycosylation type 1C	DisGeNET Curated	0.004069	0.03865	1	2	PTGDS
Disease	OMIN:180800	ROUSSY-LEVY HEREDITARY AREFLEXIC DYSTASIA	OMIM	0.004069	0.03865	1	2	PMP22
Disease	C1849140	SPASTIC ATAXIA, CHARLEVOIX-SAGUENAY TYPE	DisGeNET Curated	0.004069	0.03865	1	2	SGCG
Disease	cv:C1567744	Alport syndrome, autosomal recessive	Clinical Variations	0.004069	0.03865	1	2	COL4A3
Disease	C1836876	Pierson syndrome	DisGeNET Curated	0.004069	0.03865	1	2	COL4A3
Disease	C0028643	Numbness	DisGeNET BeFree	0.004069	0.03865	1	2	PMP22
Disease	C0238157	Benign hematuria	DisGeNET BeFree	0.004069	0.03865	1	2	COL4A3
Disease	cv:C0205713	Roussy-Lévy syndrome	Clinical Variations	0.004069	0.03865	1	2	PMP22
Disease	C1567743	Alport Syndrome, Autosomal Dominant	DisGeNET Curated	0.004069	0.03865	1	2	COL4A3
Disease	C1390214	Internal haemorrhage	DisGeNET Curated	0.004069	0.03865	1	2	COL5A1
Disease	C3276821	Thin glomerular basement membrane	DisGeNET Curated	0.004069	0.03865	1	2	COL4A3
Disease	C0279613	alveolar childhood rhabdomyosarcoma	DisGeNET BeFree	0.004069	0.03865	1	2	FOXO1
Disease	C0027743	Nerve compression syndrome	DisGeNET BeFree	0.004069	0.03865	1	2	PMP22
Disease	C1335971	Skeletal Muscle Neoplasm	DisGeNET BeFree	0.004069	0.03865	1	2	FOXO1
Disease	C3152231	Gastrointestinal infarctions	DisGeNET Curated	0.004069	0.03865	1	2	COL5A1
Disease	C0940607	Colon Lipoma	DisGeNET BeFree	0.004069	0.03865	1	2	NFIB
Disease	OMIN:203780	ALPORT SYNDROME, AUTOSOMAL RECESSIVE	OMIM	0.004069	0.03865	1	2	COL4A3
Disease	C0685201	Hemangioma of spleen	DisGeNET BeFree	0.004069	0.03865	1	2	TBL1XR1
Disease	C2931254	Alport syndrome, recessive type	DisGeNET Curated	0.004069	0.03865	1	2	COL4A3
Disease	C1867138	Upper limb postural tremor	DisGeNET Curated	0.004069	0.03865	1	2	PMP22
Disease	C0205713	Roussy-Levy Syndrome (disorder)	DisGeNET Curated	0.004069	0.03865	1	2	PMP22
Disease	C2931001	Congenital disorder of glycosylation type 1G	DisGeNET Curated	0.004069	0.03865	1	2	SGCG
Disease	C0239119	Lenticonus	DisGeNET Curated	0.004069	0.03865	1	2	COL4A3
Disease	C0474520	Myokymia, Generalized	DisGeNET BeFree	0.004069	0.03865	1	2	PMP22
Disease	C1266123	Angiomyofibroblastoma	DisGeNET BeFree	0.004069	0.03865	1	2	FOXO1
Disease	C2931253	Alport syndrome, dominant type	DisGeNET Curated	0.004069	0.03865	1	2	COL4A3
Disease	C1510429	Entrapment Neuropathies	DisGeNET BeFree	0.004069	0.03865	1	2	PMP22
Disease	C4025598	Urinary glycosaminoglycan excretion	DisGeNET Curated	0.004069	0.03865	1	2	GUSB
Disease	C1861675	Cold-induced muscle cramps	DisGeNET Curated	0.004069	0.03865	1	2	PMP22
Disease	C0556374	Drunk driving	DisGeNET BeFree	0.004069	0.03865	1	2	NR3C2
Disease	C0342623	Senile systemic amyloidosis	DisGeNET BeFree	0.004069	0.03865	1	2	SGCG
Disease	C0018206	granulosa cell tumor	DisGeNET BeFree	0.004105	0.03871	2	47	FOXO1,SMAD3
Disease	C0019163	Hepatitis B	DisGeNET Curated	0.004241	0.03956	6	773	HS3ST3B1,SGCG,GUSB,RXRA,SMAD3,TIPARP
Disease	C1458155	Mammary Neoplasms	DisGeNET Curated	0.004259	0.03956	10	1953	PMP22,FOXO1,AKAP13,NR3C2,PTGDS,TJP1,SGCG,GUSB,LPAR1,SMAD3
Disease	C0023467	Leukemia, Myelocytic, Acute	DisGeNET Curated	0.004545	0.04067	9	1646	FOXO1,AKAP13,HS3ST3B1,SGCG,GUSB,LPAR1,RXRA,SMAD3,ARID5B
Disease	C0521719	Clouding of corneal stroma	DisGeNET Curated	0.004817	0.04067	2	51	COL8A2,GUSB
Disease	C0334634	Malignant lymphoma, lymphocytic, intermediate differentiation, diffuse	DisGeNET Curated	0.004972	0.04067	4	343	FOXO1,SGCG,SMAD3,TIPARP
Disease	C0042133	Uterine Fibroids	DisGeNET Curated	0.004972	0.04067	4	343	FOXO1,SGCG,RXRA,SMAD3
Disease	C1853241	Flat face	DisGeNET Curated	0.005004	0.04067	2	52	COL5A1,GUSB
Disease	C0024117	Chronic Obstructive Airway Disease	DisGeNET Curated	0.005041	0.04067	5	557	FOXO1,COL4A3,PTGDS,SMAD3,TIPARP
Disease	C0010038	Corneal Opacity	DisGeNET Curated	0.005193	0.04067	2	53	COL8A2,GUSB
Disease	C0026267	Mitral Valve Prolapse Syndrome	DisGeNET Curated	0.005193	0.04067	2	53	COL5A1,SMAD3
Disease	C0158731	Congenital pectus carinatum	DisGeNET Curated	0.005386	0.04067	2	54	COL5A1,GUSB
Disease	C1841972	Glucocorticoid Receptor Deficiency	DisGeNET Curated	0.005386	0.04067	2	54	NR3C2,TBL1XR1
Disease	C0009319	Colitis	DisGeNET Curated	0.005514	0.04067	5	569	PMP22,GPR15,PTGDS,GUSB,SMAD3
Disease	C0338831	Manic	DisGeNET Curated	0.005782	0.04067	2	56	NR3C2,PTGDS
Disease	C0085132	Mucopolysaccharidosis VII	DisGeNET Curated	0.006097	0.04067	1	3	GUSB
Disease	C0857516	floppy	DisGeNET BeFree	0.006097	0.04067	1	3	COL5A1
Disease	C0268120	Adenine phosphoribosyltransferase deficiency	DisGeNET Curated	0.006097	0.04067	1	3	SGCG
Disease	C1449842	Pseudohypoaldosteronism, Type I, Autosomal Dominant	DisGeNET Curated	0.006097	0.04067	1	3	NR3C2
Disease	C0266034	Dens evaginatus	DisGeNET Curated	0.006097	0.04067	1	3	CHSY1
Disease	C1851833	Premature birth following premature rupture of fetal membranes	DisGeNET Curated	0.006097	0.04067	1	3	COL5A1
Disease	C1855418	Thoracolumbar gibbus deformity	DisGeNET Curated	0.006097	0.04067	1	3	GUSB
Disease	C0271288	Corneal guttata	DisGeNET Curated	0.006097	0.04067	1	3	COL8A2
Disease	OMIN:122000	CORNEAL DYSTROPHY, POSTERIOR POLYMORPHOUS, 1; PPCD1	OMIM	0.006097	0.04067	1	3	COL8A2
Disease	C1857693	Arteriovenous fistulas of celiac and mesenteric vessels	DisGeNET Curated	0.006097	0.04067	1	3	COL5A1
Disease	C4225429	Ehlers-Danlos syndrome classic type	DisGeNET Curated	0.006097	0.04067	1	3	COL5A1
Disease	C0242404	Myofibroblastoma	DisGeNET BeFree	0.006097	0.04067	1	3	FOXO1
Disease	C0241908	Hematuria, Benign Familial	DisGeNET Curated	0.006097	0.04067	1	3	COL4A3
Disease	C0399357	Talon cusp	DisGeNET Curated	0.006097	0.04067	1	3	CHSY1
Disease	C4280335	Extra cusp on inside of front tooth	DisGeNET Curated	0.006097	0.04067	1	3	CHSY1
Disease	C1857269	Hitchhiker thumb	DisGeNET Curated	0.006097	0.04067	1	3	CHSY1
Disease	C4021398	Metacarpal synostosis	DisGeNET Curated	0.006097	0.04067	1	3	FGF9
Disease	C0039273	Talipes cavus	DisGeNET BeFree	0.006097	0.04067	1	3	PMP22
Disease	C0022410	Joint Instability	DisGeNET Curated	0.006097	0.04067	1	3	ZNF469
Disease	C1854774	Dermatan sulfate excretion in urine	DisGeNET Curated	0.006097	0.04067	1	3	GUSB
Disease	C1851835	Narrow maxilla	DisGeNET Curated	0.006097	0.04067	1	3	COL5A1
Disease	C0268344	Ehlers-Danlos syndrome 6B	DisGeNET Curated	0.006097	0.04067	1	3	ZNF469
Disease	C1300818	Necrotic tumor	DisGeNET BeFree	0.006097	0.04067	1	3	GUSB
Disease	C0347272	Benign neoplasm of large intestine	DisGeNET BeFree	0.006097	0.04067	1	3	SGCG
Disease	OMIN:130000	EHLERS-DANLOS SYNDROME, TYPE I	OMIM	0.006097	0.04067	1	3	COL5A1
Disease	C1562689	Congenital hereditary endothelial dystrophy	DisGeNET Curated	0.006097	0.04067	1	3	COL8A2
Disease	OMIN:268220	RHABDOMYOSARCOMA 2; RMS2	OMIM	0.006097	0.04067	1	3	FOXO1
Disease	C1970482	Potocki-Lupski syndrome	DisGeNET Curated	0.006097	0.04067	1	3	PMP22
Disease	C4021971	Peripheral arteriovenous fistula	DisGeNET Curated	0.006097	0.04067	1	3	COL5A1
Disease	C3278307	Diffuse lamellation of the glomerular basement membrane	DisGeNET Curated	0.006097	0.04067	1	3	COL4A3
Disease	C0342282	Symphalangism-brachydactyly syndrome	DisGeNET Curated	0.006097	0.04067	1	3	FGF9
Disease	C0155118	Corneal degeneration	DisGeNET Curated	0.006097	0.04067	1	3	COL8A2
Disease	cv:CN202930	Ehlers-Danlos syndrome, classic type	Clinical Variations	0.006097	0.04067	1	3	COL5A1
Disease	C0596992	myelinopathy	DisGeNET BeFree	0.006097	0.04067	1	3	PMP22
Disease	C0600033	Acquired Kyphoscoliosis	DisGeNET BeFree	0.006097	0.04067	1	3	COL5A1
Disease	C0344262	Anterior lenticonus	DisGeNET Curated	0.006097	0.04067	1	3	COL4A3
Disease	C1567744	Alport Syndrome, Autosomal Recessive	DisGeNET Curated	0.006097	0.04067	1	3	COL4A3
Disease	C1845878	Irregularly spaced teeth	DisGeNET Curated	0.006097	0.04067	1	3	COL5A1
Disease	C3553943	T-CELL IMMUNODEFICIENCY, RECURRENT INFECTIONS, AND AUTOIMMUNITY WITH OR WITHOUT CARDIAC MALFORMATIONS	DisGeNET Curated	0.006097	0.04067	1	3	FOXO1
Disease	cv:C0206655	Rhabdomyosarcoma alveolar	Clinical Variations	0.006097	0.04067	1	3	FOXO1
Disease	C0266614	Bat ear	DisGeNET Curated	0.006097	0.04067	1	3	COL5A1
Disease	C0019337	Heroin Dependence	DisGeNET Curated	0.00619	0.04107	2	58	MPDZ,NR3C2
Disease	C0018772	Hearing Loss, Partial	DisGeNET Curated	0.006303	0.0416	3	186	PMP22,COL4A3,GUSB
Disease	C0151650	Renal fibrosis	DisGeNET BeFree	0.006491	0.04262	3	188	COL4A3,PTGDS,SMAD3
Disease	C0334108	Multiple polyps	DisGeNET BeFree	0.006612	0.04318	2	60	NR3C2,SMAD3
Disease	C0086437	Joint laxity	DisGeNET Curated	0.006827	0.04436	2	61	COL5A1,SMAD3
Disease	C0015695	Fatty Liver	DisGeNET Curated	0.007117	0.04502	4	380	FOXO1,NR3C2,TBL1XR1,TIPARP
Disease	C0000768	Congenital Abnormality	DisGeNET Curated	0.00712	0.04502	5	605	PMP22,FOXO1,COL4A3,PTGDS,SGCG
Disease	C0575158	Kyphoscoliosis deformity of spine	DisGeNET Curated	0.007268	0.04502	2	63	PMP22,COL5A1
Disease	C0011053	Deafness	DisGeNET Curated	0.007486	0.04502	3	198	PMP22,COL4A3,GUSB
Disease	C0032580	Adenomatous Polyposis Coli	DisGeNET Curated	0.007514	0.04502	4	386	FOXO1,NR3C2,SMAD3,TIPARP
Disease	C1384666	hearing impairment	DisGeNET Curated	0.007801	0.04502	3	201	PMP22,COL4A3,GUSB
Disease	C0006118	Brain Neoplasms	DisGeNET Curated	0.007826	0.04502	5	619	FOXO1,FGF9,PTGDS,SGCG,SMAD3
Disease	C1449843	Pseudohypoaldosteronism, Type I, Autosomal Recessive	DisGeNET Curated	0.008122	0.04502	1	4	NR3C2
Disease	C1843168	Irregular myelin foldings	DisGeNET Curated	0.008122	0.04502	1	4	PMP22
Disease	C0011998	Diastema of Teeth	DisGeNET Curated	0.008122	0.04502	1	4	CHSY1
Disease	C1271398	Pigment dispersion syndrome (disorder)	DisGeNET Curated	0.008122	0.04502	1	4	PTGDS
Disease	C1836646	Translucent skin	DisGeNET Curated	0.008122	0.04502	1	4	COL5A1
Disease	C0345392	Congenital kyphoscoliosis	DisGeNET Curated	0.008122	0.04502	1	4	COL5A1
Disease	C1851712	Dural ectasia	DisGeNET Curated	0.008122	0.04502	1	4	SMAD3
Disease	cv:CN118826	Thoracic aortic aneurysms and aortic dissections	Clinical Variations	0.008122	0.04502	1	4	SMAD3
Disease	C1862697	Metatarsal synostosis	DisGeNET Curated	0.008122	0.04502	1	4	FGF9
Disease	C0149821	ACUTE ALCOHOL WITHDRAWAL	DisGeNET Curated	0.008122	0.04502	1	4	MPDZ
Disease	C0400979	Obstruction of biliary tree	DisGeNET BeFree	0.008122	0.04502	1	4	NR3C2
Disease	C0268335	Ehlers-Danlos syndrome type 1	DisGeNET Curated	0.008122	0.04502	1	4	COL5A1
Disease	C0749263	temporal pain	DisGeNET BeFree	0.008122	0.04502	1	4	MPDZ
Disease	C1851828	Cigarette-paper scars	DisGeNET Curated	0.008122	0.04502	1	4	COL5A1
Disease	cv:C0011195	Dejerine-Sottas disease	Clinical Variations	0.008122	0.04502	1	4	PMP22
Disease	C1850959	Corneal dystrophy, Fuchs' endothelial, 1	DisGeNET Curated	0.008122	0.04502	1	4	COL8A2
Disease	OMIN:145900	HYPERTROPHIC NEUROPATHY OF DEJERINE-SOTTAS	OMIM	0.008122	0.04502	1	4	PMP22
Disease	C0431664	Unilateral Cryptorchidism	DisGeNET Curated	0.008122	0.04502	1	4	PTGDS
Disease	C4024726	Mucopolysacchariduria	DisGeNET Curated	0.008122	0.04502	1	4	GUSB
Disease	C0268336	Ehlers-Danlos syndrome type 2	DisGeNET Curated	0.008122	0.04502	1	4	COL5A1
Disease	C4021541	Anterior beaking of lumbar vertebrae	DisGeNET Curated	0.008122	0.04502	1	4	GUSB
Disease	C0149940	Sciatic Neuropathy	DisGeNET Curated	0.008122	0.04502	1	4	RXRA
Disease	C0042140	Uterine Prolapse	DisGeNET Curated	0.008122	0.04502	1	4	SMAD3
Disease	C0344893	Right ventricular dilatation	DisGeNET Curated	0.008122	0.04502	1	4	SGCG
Disease	C0919907	Pleural infection	DisGeNET BeFree	0.008122	0.04502	1	4	SGCG
Disease	C0013491	Ecchymosis	DisGeNET Curated	0.008186	0.04502	2	67	COL5A1,SMAD3
Disease	C0850572	Adenomatous polyp of colon	DisGeNET BeFree	0.008186	0.04502	2	67	RXRA,TIPARP
Disease	C0423798	Increased tendency to bruise	DisGeNET Curated	0.008186	0.04502	2	67	COL5A1,SMAD3
Disease	C0409959	Osteoarthritis, Knee	DisGeNET Curated	0.008424	0.04613	2	68	LPAR1,SMAD3
Disease	C0029408	Degenerative polyarthritis	DisGeNET Curated	0.008994	0.04904	6	904	COL5A1,COL8A2,PTGDS,SGCG,LPAR1,SMAD3
Disease	C0341106	Eosinophilic esophagitis	DisGeNET Curated	0.009154	0.04969	2	71	FGF9,COL8A2
